# Supplementary material for: catena-Poly[[tri­aqua­magnesium]-μ2-malonato]
Source: Acta Crystallogr Sect E Struct Rep Online. 2013 Dec 24;70(Pt 1):m25–6. doi: 10.1107/S1600536813034193 (PMC3914059; doi:10.1107/S1600536813034193)
Supplement: Supplementary file 1 [file e-70-00m25-sup1.cif]

##############################################################################
#                                                                            #
# This CIF contains the data in a paper accepted for publication in          #
# Acta Crystallographica Section E. It conforms to the requirements of       #
# Notes for Authors for Acta Crystallographica Section E, and has been       #
# peer reviewed under the auspices of the IUCr Commission on Journals.       #
#                                                                            #
# Full details of the Crystallographic Information File format               #
# are given in the paper "The Crystallographic Information File (CIF):       #
# a New Standard Archive File for Crystallography" by S. R. Hall, F. H.      #
# Allen and I. D. Brown [Acta Cryst. (1991), A47, 655-685].                  #
#                                                                            #
# The current version of the core CIF dictionary is obtainable from          #
# ftp://ftp.iucr.org/pub/cif_core.dic.                                       #
#                                                                            #
# Software is freely available for graphical display of the structure(s)     #
# in this CIF. For information consult the CIF software page                 #
# http://www.iucr.org/resources/cif/software.                                #
#                                                                            #
# This file may be used for bona fide research purposes within the           #
# scientific community so long as proper attribution is given to the journal # 
# article from which it was obtained.                                        #
#                                                                            #
##############################################################################
data_I
_database_code_depnum_ccdc_archive 'CCDC 978078'
_audit_creation_method     SHELXL-2013
_chemical_name_systematic
;
<i>catena</i>-Poly[[triaquamagnesium]-\m~2~-malonato]
;
_chemical_name_common     ?
_chemical_formula_moiety     'C3 H8 Mg O7'
_chemical_formula_sum     'C3 H8 Mg O7'
_chemical_formula_iupac     '[Mg (C3 H2 O4) (H2 O)3]'
_chemical_formula_weight     180.40
_chemical_melting_point     ?
_shelx_space_group_comment
;
The symmetry employed for this shelxl refinement is uniquely defined
by the following loop, which should always be used as a source of
symmetry information in preference to the above space-group names.
They are only intended as comments.
;
_space_group_crystal_system     orthorhombic
_space_group_name_H-M_alt     'P n a 21'
_space_group_name_Hall     'P 2c -2n'
loop_
    _space_group_symop_operation_xyz
    'x, y, z'
    '-x, -y, z+1/2'
    '-x+1/2, y+1/2, z+1/2'
    'x+1/2, -y+1/2, z'
_cell_length_a     19.8109(15)
_cell_length_b     5.9314(4)
_cell_length_c     6.0920(4)
_cell_angle_alpha     90
_cell_angle_beta     90
_cell_angle_gamma     90
_cell_volume     715.84(9)
_cell_formula_units_Z     4
_cell_measurement_reflns_used     6736
_cell_measurement_theta_min     2.06
_cell_measurement_theta_max     27.57
_cell_measurement_temperature     150(2)

loop_
 _diffrn_orient_matrix_type 
 _diffrn_orient_matrix_UB_11
 _diffrn_orient_matrix_UB_12
 _diffrn_orient_matrix_UB_13
 _diffrn_orient_matrix_UB_21
 _diffrn_orient_matrix_UB_22
 _diffrn_orient_matrix_UB_23
 _diffrn_orient_matrix_UB_31
 _diffrn_orient_matrix_UB_32
 _diffrn_orient_matrix_UB_33
 'Nonius RMAT'
  -0.0324577   0.1234387  -0.0382582
  -0.0384459  -0.1092189   0.0106335
  -0.0052199   0.0368729   0.1595732
 'Nonius RMAT'
  -0.0267759   0.1379290  -0.0378166
  -0.0428315  -0.0887739   0.0135464
  -0.0027115   0.0402526   0.1594577


_exptl_crystal_description     'irregular block'
_exptl_crystal_colour     colourless
_exptl_crystal_size_max     0.51
_exptl_crystal_size_mid     0.23
_exptl_crystal_size_min     0.07
_exptl_crystal_density_diffrn     1.674
_exptl_crystal_density_meas     ?
_exptl_crystal_density_method     ?
_exptl_crystal_F_000     376
_exptl_absorpt_coefficient_mu     0.241
_exptl_absorpt_correction_type     multi-scan
_exptl_absorpt_process_details     '(SADABS; Sheldrick, 2012)'
_shelx_estimated_absorpt_T_min     ?
_shelx_estimated_absorpt_T_max     ?
_exptl_absorpt_correction_T_min     0.6179
_exptl_absorpt_correction_T_max     0.7456
_exptl_special_details
;
;
_diffrn_ambient_temperature     150(2)
_diffrn_radiation_type     MoK\a
_diffrn_radiation_wavelength     0.71073
_diffrn_measurement_device_type     'Bruker Kappa APEXII'
_diffrn_measurement_method     '\f and \w scans'
_diffrn_detector_area_resol_mean     ?
_diffrn_reflns_number     7334
_diffrn_reflns_av_R_equivalents     0.0226
_diffrn_reflns_theta_min     2.056
_diffrn_reflns_theta_max     27.510
_diffrn_reflns_theta_full     25.242
_diffrn_measured_fraction_theta_max     0.994
_diffrn_measured_fraction_theta_full     0.993
_diffrn_reflns_limit_h_min     -25
_diffrn_reflns_limit_h_max     25
_diffrn_reflns_limit_k_min     -7
_diffrn_reflns_limit_k_max     7
_diffrn_reflns_limit_l_min     -7
_diffrn_reflns_limit_l_max     7
_refine_special_details
;
;
_reflns_number_total     1603
_reflns_number_gt     1533
_reflns_threshold_expression     I>2\s(I)
_refine_ls_structure_factor_coef     Fsqd
_refine_ls_matrix_type     full
_refine_ls_R_factor_all     0.0250
_refine_ls_R_factor_gt     0.0234
_refine_ls_wR_factor_gt     0.0598
_refine_ls_wR_factor_ref     0.0608
_refine_ls_goodness_of_fit_ref     1.100
_refine_ls_restrained_S_all     1.100
_refine_ls_number_reflns     1603
_refine_ls_number_parameters     124
_refine_ls_number_restraints     1
_refine_ls_hydrogen_treatment     mixed
_refine_ls_weighting_scheme     calc
_refine_ls_weighting_details
              'w=1/[\s^2^(Fo^2^)+(0.0408P)^2^+0.0476P] where P=(Fo^2^+2Fc^2^)/3'
_atom_sites_solution_hydrogens     difmap
_atom_sites_solution_primary     heavy
_atom_sites_solution_secondary     difmap
_refine_ls_shift/su_max     0.001
_refine_ls_shift/su_mean     0.000
_refine_diff_density_max     0.248
_refine_diff_density_min     -0.216
_refine_ls_extinction_method     none
_refine_ls_extinction_coef     .
_refine_ls_abs_structure_details
;
Flack parameter determined using 674 quotients
[(<i>I</i>^+^)-(<i>I</i>^-^)]/[(<i>I</i>^+^)+(<i>I</i>^-^)]
(Parsons <i>et al.</i>, 2013)
;
_refine_ls_abs_structure_Flack     0.00(9)
loop_
    _atom_type_symbol
    _atom_type_description
    _atom_type_scat_dispersion_real
    _atom_type_scat_dispersion_imag
    _atom_type_scat_source
    'C' 'C' 0.0033 0.0016
                         'International Tables Vol C Tables 4.2.6.8 and 6.1.1.4'
    'H' 'H' 0.0000 0.0000
                         'International Tables Vol C Tables 4.2.6.8 and 6.1.1.4'
    'Mg' 'Mg' 0.0486 0.0363
                         'International Tables Vol C Tables 4.2.6.8 and 6.1.1.4'
    'O' 'O' 0.0106 0.0060
                         'International Tables Vol C Tables 4.2.6.8 and 6.1.1.4'
_computing_data_collection     'APEX2 (Bruker, 2007)'
_computing_cell_refinement     '<i>Peakref</i> (Schreurs, 2013)'
_computing_data_reduction
     '<i>Eval15</i> (Schreurs <i>et al.</i>, 2010) and SADABS (Sheldrick, 2012)'
_computing_structure_solution     '<i>SHELXT</i> (Sheldrick, 2008)'
_computing_structure_refinement     'SHELXL2013 (Sheldrick, 2008)'
_computing_molecular_graphics
           'PLATON (Spek, 2009) and <i>DRAWxtl</i> (Finger <i>et al.</i>, 2007)'
_computing_publication_material     'manual editing of the SHELXL output'
loop_
    _atom_site_type_symbol
    _atom_site_label
    _atom_site_fract_x
    _atom_site_fract_y
    _atom_site_fract_z
    _atom_site_U_iso_or_equiv
    _atom_site_adp_type
    _atom_site_calc_flag
    _atom_site_occupancy
    _atom_site_disorder_assembly
    _atom_site_disorder_group
    Mg Mg1 0.83901(3) 0.75469(12) 0.46114(12) 0.01041(16) Uani d 1 . .
    O O1 0.87901(7) 0.4456(2) 0.3702(2) 0.0147(3) Uani d 1 . .
    O O2 0.95295(7) 0.2264(2) 0.1994(3) 0.0191(3) Uani d 1 . .
    O O3 0.83004(7) 0.6848(3) -0.2136(3) 0.0169(3) Uani d 1 . .
    O O4 0.83378(6) 0.8126(3) 0.1265(2) 0.0145(3) Uani d 1 . .
    O O5 0.93242(7) 0.8953(3) 0.4907(3) 0.0213(3) Uani d 1 . .
    H H1O 0.9704(15) 0.838(5) 0.554(6) 0.038(7) Uiso d 1 . .
    H H2O 0.9365(14) 1.016(6) 0.417(6) 0.037(8) Uiso d 1 . .
    O O6 0.73907(7) 0.6562(3) 0.4342(3) 0.0162(3) Uani d 1 . .
    H H3O 0.7155(13) 0.558(5) 0.494(5) 0.023(6) Uiso d 1 . .
    H H4O 0.7272(17) 0.641(6) 0.322(7) 0.041(9) Uiso d 1 . .
    O O7 0.80241(7) 1.0903(2) 0.4929(2) 0.0140(3) Uani d 1 . .
    H H5O 0.7656(14) 1.115(5) 0.421(5) 0.024(7) Uiso d 1 . .
    H H6O 0.8277(13) 1.189(5) 0.471(6) 0.023(7) Uiso d 1 . .
    C C1 0.91739(8) 0.3990(3) 0.2095(3) 0.0128(4) Uani d 1 . .
    C C2 0.92180(9) 0.5614(3) 0.0138(3) 0.0177(4) Uani d 1 . .
    H H2A 0.9595 0.6678 0.0394 0.021 Uiso calc 1 . .
    H H2B 0.9326 0.4735 -0.1198 0.021 Uiso calc 1 . .
    C C3 0.85780(9) 0.6960(3) -0.0275(3) 0.0124(3) Uani d 1 . .
loop_
    _atom_site_aniso_label
    _atom_site_aniso_U_11
    _atom_site_aniso_U_22
    _atom_site_aniso_U_33
    _atom_site_aniso_U_12
    _atom_site_aniso_U_13
    _atom_site_aniso_U_23
    Mg1 0.0125(3) 0.0134(3) 0.0053(3) 0.0000(2) 0.0001(2) 0.0004(2)
    O1 0.0191(6) 0.0153(6) 0.0097(7) 0.0016(5) 0.0040(5) 0.0016(5)
    O2 0.0192(6) 0.0199(7) 0.0182(8) 0.0055(5) 0.0062(6) 0.0022(6)
    O3 0.0225(7) 0.0229(8) 0.0053(6) 0.0001(5) -0.0014(5) 0.0012(6)
    O4 0.0175(7) 0.0187(7) 0.0072(7) 0.0033(5) 0.0002(5) 0.0009(6)
    O5 0.0163(6) 0.0232(7) 0.0245(8) -0.0034(6) -0.0070(6) 0.0103(7)
    O6 0.0176(6) 0.0225(7) 0.0085(7) -0.0062(5) -0.0014(5) 0.0018(6)
    O7 0.0143(6) 0.0146(6) 0.0131(7) -0.0006(5) 0.0012(5) 0.0008(5)
    C1 0.0122(7) 0.0158(9) 0.0104(8) -0.0011(6) -0.0004(6) 0.0011(7)
    C2 0.0169(8) 0.0253(10) 0.0110(9) 0.0053(7) 0.0046(7) 0.0061(8)
    C3 0.0144(8) 0.0164(8) 0.0065(8) -0.0014(6) 0.0018(7) 0.0030(7)
_geom_special_details
;
All e.s.d.'s (except the e.s.d. in the dihedral angle between two l.s. planes)
are estimated using the full covariance matrix. The cell e.s.d.'s are taken
into account individually in the estimation of e.s.d.'s in distances, angles
and torsion angles; correlations between e.s.d.'s in cell parameters are only
used when they are defined by crystal symmetry. An approximate (isotropic)
treatment of cell e.s.d.'s is used for estimating e.s.d.'s involving l.s.
planes.
;
loop_
    _geom_bond_atom_site_label_1
    _geom_bond_atom_site_label_2
    _geom_bond_site_symmetry_2
    _geom_bond_distance
    _geom_bond_publ_flag
    Mg1 O3 1_556 2.0323(18) y
    Mg1 O5 . 2.0377(15) y
    Mg1 O4 . 2.0700(16) y
    Mg1 O6 . 2.0706(15) y
    Mg1 O1 . 2.0725(15) y
    Mg1 O7 . 2.1273(14) y
    O1 C1 . 1.270(2) ?
    O2 C1 . 1.244(2) ?
    O3 C3 . 1.261(3) ?
    O3 Mg1 1_554 2.0323(18) ?
    O4 C3 . 1.259(3) ?
    O5 H1O . 0.91(3) ?
    O5 H2O . 0.85(4) ?
    O6 H3O . 0.83(3) ?
    O6 H4O . 0.73(4) ?
    O7 H5O . 0.86(3) ?
    O7 H6O . 0.78(3) ?
    C1 C2 . 1.535(3) ?
    C2 C3 . 1.519(2) ?
    C2 H2A . 0.9900 ?
    C2 H2B . 0.9900 ?
loop_
    _geom_angle_atom_site_label_1
    _geom_angle_atom_site_label_2
    _geom_angle_atom_site_label_3
    _geom_angle_site_symmetry_1
    _geom_angle_site_symmetry_3
    _geom_angle
    _geom_angle_publ_flag
    O3 Mg1 O5 1_556 . 94.40(7) n
    O3 Mg1 O4 1_556 . 171.80(6) n
    O5 Mg1 O4 . . 93.70(7) n
    O3 Mg1 O6 1_556 . 86.35(6) n
    O5 Mg1 O6 . . 172.19(7) n
    O4 Mg1 O6 . . 85.46(6) n
    O3 Mg1 O1 1_556 . 96.53(6) n
    O5 Mg1 O1 . . 92.20(6) n
    O4 Mg1 O1 . . 84.41(6) n
    O6 Mg1 O1 . . 95.45(6) n
    O3 Mg1 O7 1_556 . 94.16(7) n
    O5 Mg1 O7 . . 85.33(7) n
    O4 Mg1 O7 . . 85.25(7) n
    O6 Mg1 O7 . . 86.86(6) n
    O1 Mg1 O7 . . 169.19(7) n
    C1 O1 Mg1 . . 128.87(12) ?
    C3 O3 Mg1 . 1_554 145.80(12) ?
    C3 O4 Mg1 . . 128.60(13) ?
    Mg1 O5 H1O . . 129.3(19) ?
    Mg1 O5 H2O . . 112.6(19) ?
    H1O O5 H2O . . 117(3) ?
    Mg1 O6 H3O . . 134.5(19) ?
    Mg1 O6 H4O . . 115(3) ?
    H3O O6 H4O . . 98(3) ?
    Mg1 O7 H5O . . 114(2) ?
    Mg1 O7 H6O . . 117.8(19) ?
    H5O O7 H6O . . 109(3) ?
    O2 C1 O1 . . 123.80(17) ?
    O2 C1 C2 . . 116.45(17) ?
    O1 C1 C2 . . 119.75(15) ?
    C3 C2 C1 . . 114.27(14) ?
    C3 C2 H2A . . 108.7 ?
    C1 C2 H2A . . 108.7 ?
    C3 C2 H2B . . 108.7 ?
    C1 C2 H2B . . 108.7 ?
    H2A C2 H2B . . 107.6 ?
    O4 C3 O3 . . 122.26(16) ?
    O4 C3 C2 . . 118.72(17) ?
    O3 C3 C2 . . 119.02(17) ?
loop_
    _geom_torsion_atom_site_label_1
    _geom_torsion_atom_site_label_2
    _geom_torsion_atom_site_label_3
    _geom_torsion_atom_site_label_4
    _geom_torsion_site_symmetry_1
    _geom_torsion_site_symmetry_2
    _geom_torsion_site_symmetry_3
    _geom_torsion_site_symmetry_4
    _geom_torsion
    _geom_torsion_publ_flag
    Mg1 O1 C1 O2 . . . . 160.10(14) ?
    Mg1 O1 C1 C2 . . . . -19.6(2) ?
    O2 C1 C2 C3 . . . . 150.96(18) n
    O1 C1 C2 C3 . . . . -29.3(3) n
    Mg1 O4 C3 O3 . . . . 148.73(14) ?
    Mg1 O4 C3 C2 . . . . -30.2(2) ?
    Mg1 O3 C3 O4 1_554 . . . 115.7(2) ?
    Mg1 O3 C3 C2 1_554 . . . -65.3(3) ?
    C1 C2 C3 O4 . . . . 55.5(2) n
    C1 C2 C3 O3 . . . . -123.53(19) n
loop_
    _geom_hbond_atom_site_label_D
    _geom_hbond_atom_site_label_H
    _geom_hbond_atom_site_label_A
    _geom_hbond_site_symmetry_A
    _geom_hbond_distance_DH
    _geom_hbond_distance_HA
    _geom_hbond_distance_DA
    _geom_hbond_angle_DHA
    O5 H1O O2 2_765 0.91(3) 1.80(3) 2.701(2) 170(3)
    O5 H2O O2 1_565 0.85(4) 1.85(4) 2.678(2) 165(3)
    O6 H3O O4 3_645 0.83(3) 1.93(3) 2.759(2) 175(3)
    O6 H4O O7 3_644 0.73(4) 2.11(4) 2.838(2) 177(3)
    O7 H5O O3 3_655 0.86(3) 2.11(3) 2.963(2) 172(3)
    O7 H6O O1 1_565 0.78(3) 1.93(3) 2.703(2) 169(3)
_shelx_hkl_checksum     5390
_shelx_hkl_file
;
  -2   0   0 1840.25 51.4547   2
  -2   0   0 1868.98 42.8636   1
   2   0   0 1807.71 43.0283   5
   2   0   0 1909.73 42.8769   1
   3   0   0 -1.4692 0.70231   1
  -3   0   0 -0.7321 0.69378   1
   3   0   0 0.00064 0.62784   5
   4   0   0 4763.05 111.518   5
  -4   0   0 4787.76 133.380   2
  -4   0   0 4844.77 111.093   1
   4   0   0 4902.29 111.108   1
   5   0   0 -3.8780 1.15016   1
  -5   0   0 -3.4328 1.17333   1
   5   0   0 -3.2560 1.01424   5
   6   0   0 257.078 6.91243   1
  -6   0   0 247.912 7.87235   2
   6   0   0 257.009 6.82019   5
  -6   0   0 261.356 6.91998   1
   7   0   0 -0.1406 1.38330   1
  -7   0   0 -0.5881 1.33151   1
  -7   0   0 -1.8306 1.21558   2
   7   0   0 -0.4537 1.13950   5
   8   0   0 4217.80 96.2886   1
  -8   0   0 4132.93 115.416   2
   8   0   0 4126.05 96.6236   5
  -8   0   0 4174.37 96.1952   1
   9   0   0 0.28944 1.58672   5
  -9   0   0 2.28122 1.78328   1
   9   0   0 3.33807 1.86929   1
  10   0   0 4314.83 103.732   5
  10   0   0 4524.17 103.431   1
 -10   0   0 4544.80 103.391   1
  11   0   0 -0.6710 1.58341   5
  11   0   0 3.27791 2.01169   1
 -11   0   0 3.93155 2.04643   1
  12   0   0 2347.85 54.4162   1
 -12   0   0 2295.25 54.3434   1
  12   0   0 2275.28 54.4210   5
  13   0   0 2.12212 1.89774   5
  13   0   0 4.06927 2.22344   1
 -13   0   0 -0.1448 2.08465   1
  14   0   0 3.01108 2.29022   1
 -14   0   0 1.94280 2.28300   1
  14   0   0 -3.7665 1.76358   5
  15   0   0 -2.1187 2.44781   1
  15   0   0 -1.4465 2.07533   5
 -15   0   0 -2.2024 2.48084   1
  16   0   0 20.8473 3.11032   5
  16   0   0 15.9854 3.18906   1
 -16   0   0 17.9533 3.31007   1
 -17   0   0 -0.6943 2.83899   1
  17   0   0 -1.4681 2.73819   1
  17   0   0 -1.7493 2.47520   5
  18   0   0 235.733 8.30916   5
  18   0   0 220.571 8.67673   1
 -18   0   0 218.022 8.71887   1
  19   0   0 -2.8076 2.71645   5
  19   0   0 -4.4835 2.96615   1
 -19   0   0 -2.1912 3.12814   1
  20   0   0 34.4541 4.57298   1
 -20   0   0 25.8363 4.46765   1
  20   0   0 40.1878 4.42161   5
  21   0   0 -0.6652 3.77197   1
 -21   0   0 -3.4923 3.82946   1
  21   0   0 1.10477 3.30605   5
 -22   0   0 401.883 13.8186   1
  22   0   0 401.252 13.1429   5
 -23   0   0 -4.1280 4.44900   1
  23   0   0 -2.3819 3.75063   5
 -24   0   0 554.948 17.6643   1
  24   0   0 525.815 16.6956   5
  25   0   0 0.66507 4.55939   5
 -25   0   0 0.12780 5.34629   1
   0  -1   0 3.72984 0.79941   5
   0  -1   0 6.82474 0.93159   1
   0   1   0 3.44858 0.93058   3
   1  -1   0 389.076 9.37891   5
  -1   1   0 376.067 10.7890   3
   1  -1   0 390.320 9.33191   1
  -1  -1   0 387.099 9.35385   1
  -1   1   0 394.321 9.33088   1
  -1   1   0 383.611 9.57899   4
   1   1   0 394.999 9.33443   1
  -1  -1   0 371.647 9.26581   5
  -2   1   0 5445.81 132.449   4
   2  -1   0 5646.80 127.854   5
  -2   1   0 5438.83 147.517   3
   2   1   0 5503.09 127.350   1
   2  -1   0 5637.17 127.375   1
  -2   1   0 5625.26 127.305   1
  -2  -1   0 5481.92 127.379   1
   3   1   0 5.80125 1.26259   1
  -3  -1   0 4.44760 1.24632   1
   3  -1   0 3.86677 1.30097   1
   3  -1   0 5.76676 1.24176   5
  -3   1   0 4.11593 1.26774   1
  -3   1   0 3.59085 1.03594   4
  -4  -1   0 4886.01 113.150   1
   4  -1   0 4972.50 113.625   5
  -4   1   0 4730.99 117.516   4
  -4   1   0 5067.80 113.067   1
   4   1   0 4779.52 113.456   5
   4   1   0 4883.68 113.088   1
  -4   1   0 4776.85 130.905   3
   4  -1   0 5205.40 113.134   1
   5  -1   0 4861.36 111.860   5
   5   1   0 4740.63 111.671   5
  -5   1   0 4841.06 111.281   1
   5  -1   0 4910.24 111.319   1
   5   1   0 4804.08 111.341   1
  -5  -1   0 4809.48 111.325   1
   6   1   0 2032.31 48.1439   5
   6  -1   0 2123.29 48.1389   1
   6  -1   0 2048.99 48.3642   5
  -6   1   0 2106.15 48.0851   1
   6   1   0 2050.07 48.0455   1
  -6  -1   0 2043.31 48.0446   1
  -6   1   0 2041.60 57.5286   2
  -7   1   0 1269.25 35.5985   2
  -7  -1   0 1272.65 29.8862   1
  -7   1   0 1258.48 29.8338   1
   7  -1   0 1245.17 30.0112   5
   7   1   0 1285.70 29.8977   1
   7  -1   0 1279.03 29.8982   1
   7   1   0 1229.46 29.8174   5
   8   1   0 7114.02 160.132   1
   8  -1   0 6661.46 160.795   5
  -8  -1   0 7064.28 160.163   1
   8  -1   0 7170.11 160.201   1
   8   1   0 6794.15 160.635   5
  -8   1   0 6874.24 192.238   2
  -8   1   0 6957.06 160.064   1
   9  -1   0 234.049 6.75565   1
   9   1   0 243.989 6.76353   5
   9  -1   0 220.786 6.51993   5
  -9  -1   0 239.260 7.05561   1
  -9   1   0 201.903 6.52486   1
  -9   1   0 246.629 7.84679   2
   9   1   0 236.699 6.91387   1
  10   1   0 4740.91 111.805   1
 -10  -1   0 4782.06 111.851   1
  10   1   0 4822.92 112.156   5
  10  -1   0 5046.54 111.999   1
  10  -1   0 4807.45 112.348   5
 -10   1   0 4730.86 134.068   2
 -10   1   0 4883.36 111.869   1
 -11  -1   0 61.1926 3.51779   1
 -11   1   0 61.4832 3.52797   2
  11   1   0 65.7808 3.23648   5
  11  -1   0 51.5719 3.05414   5
  11  -1   0 57.1676 3.20865   1
 -11   1   0 49.0973 3.11826   1
  11   1   0 60.5797 3.40663   1
  12   1   0 323.710 9.35826   1
 -12  -1   0 312.121 9.44212   1
  12  -1   0 308.477 9.23847   5
 -12   1   0 302.902 9.30114   1
 -12   1   0 330.220 10.4654   2
  12  -1   0 323.103 9.40387   1
  12   1   0 322.870 9.11402   5
 -13   1   0 -0.7345 1.93713   2
  13  -1   0 1.51755 1.99123   5
 -13   1   0 -0.4554 2.20030   1
 -13  -1   0 0.11926 2.12170   1
  13   1   0 1.64415 1.88790   5
  13   1   0 -3.2400 1.91667   1
  13  -1   0 0.41061 2.23476   1
 -14  -1   0 2378.92 54.7726   1
 -14   1   0 2327.28 54.6589   1
 -14   1   0 2232.26 64.8042   2
  14  -1   0 2312.08 54.6713   1
  14  -1   0 2255.54 54.7750   5
  14   1   0 2282.56 54.5892   5
  14   1   0 2322.37 54.5215   1
  15   1   0 3.69617 2.29009   5
 -15   1   0 9.54925 2.88773   1
 -15   1   0 4.43514 2.45340   2
  15  -1   0 1.22420 2.73407   1
 -15  -1   0 4.75099 2.77284   1
  15  -1   0 4.88995 2.48360   5
  15   1   0 2.89594 2.61259   1
 -16   1   0 20.0584 3.10668   2
  16   1   0 15.6960 2.90248   5
  16   1   0 22.7938 3.42361   1
 -16   1   0 16.1835 3.35928   1
  16  -1   0 19.8295 3.11942   5
 -16  -1   0 20.2228 3.48223   1
  16  -1   0 18.3628 3.36198   1
  17   1   0 29.6014 3.48455   5
 -17   1   0 39.9246 4.26220   1
  17   1   0 27.1297 3.87557   1
  17  -1   0 38.6088 4.19052   1
 -17  -1   0 25.7440 3.83196   1
 -18  -1   0 52.5635 4.89272   1
  18  -1   0 51.1195 4.84343   1
  18   1   0 58.2894 4.36620   5
  18  -1   0 54.4190 4.45581   5
  18   1   0 55.4366 4.79632   1
 -18   1   0 59.8526 5.03417   1
  19   1   0 95.0890 5.45876   5
 -19   1   0 95.0489 6.22734   1
  19  -1   0 99.5161 5.79926   5
  19  -1   0 92.9150 6.18595   1
  19   1   0 98.9788 6.14385   1
 -19  -1   0 91.2492 6.23878   1
 -20  -1   0 1250.54 32.0342   1
 -20   1   0 1253.54 31.8392   1
  20  -1   0 1234.10 31.6001   5
  20   1   0 1215.79 31.5706   1
  20   1   0 1240.24 31.2780   5
  20  -1   0 1233.42 31.6931   1
 -21   1   0 100.521 6.77345   1
 -21  -1   0 99.3412 6.82445   1
  21   1   0 91.9288 5.88117   5
  21  -1   0 95.3815 6.13745   5
  21   1   0 85.8652 6.33351   1
 -22   1   0 230.169 9.90643   1
  22   1   0 209.191 9.68358   1
  22   1   0 222.121 9.13573   5
  22  -1   0 232.182 9.39163   5
 -22  -1   0 204.389 9.84734   1
  23  -1   0 308.919 11.7495   5
  23   1   0 314.712 11.2933   5
 -23   1   0 315.298 12.2501   1
 -23  -1   0 308.177 12.2992   1
 -24   1   0 10.7491 5.28388   1
  24  -1   0 14.3275 4.83069   5
 -24  -1   0 17.0851 5.53059   1
  24   1   0 8.64393 4.53259   5
  25   1   0 9.79177 4.51379   5
 -25  -1   0 14.6108 5.60157   1
 -25   1   0 10.0309 5.73414   1
  25  -1   0 9.28619 4.89925   5
   1   2   0 1292.40 35.2742   3
   2   2   0 983.402 23.4485   1
  -2  -2   0 1002.53 23.6125   1
  -3   2   0 4669.98 107.783   1
  -3   2   0 4352.42 111.959   4
   3  -2   0 4796.32 107.821   1
  -3  -2   0 4751.99 107.827   1
   3   2   0 4721.56 107.759   1
  -3   2   0 4592.60 124.841   3
   3  -2   0 4804.64 108.228   5
   4  -2   0 30.9683 2.44089   1
   4   2   0 45.3657 2.39651   1
   4  -2   0 41.4452 2.34970   5
  -4   2   0 34.6407 2.49782   3
  -4   2   0 44.3267 2.51254   1
  -4  -2   0 46.0577 2.44291   1
  -4   2   0 42.2379 2.01397   4
   5  -2   0 124.208 4.38717   1
  -5   2   0 115.237 4.64385   3
  -5   2   0 120.301 3.86498   4
   5   2   0 112.711 4.19975   1
  -5  -2   0 117.124 4.29230   1
  -5   2   0 127.693 4.24721   1
   5  -2   0 128.011 4.37012   5
  -6  -2   0 6150.23 140.865   1
  -6   2   0 6074.38 162.910   3
   6  -2   0 6246.15 141.409   5
   6  -2   0 6319.50 140.911   1
  -6   2   0 6114.67 140.752   1
  -6   2   0 5699.83 146.236   4
   6   2   0 6131.82 140.812   1
  -7  -2   0 83.3699 3.76163   1
  -7   2   0 86.6607 3.22768   4
  -7   2   0 88.9223 3.94947   3
   7   2   0 90.8099 3.76038   1
   7  -2   0 90.1220 3.91551   5
  -7   2   0 81.8782 3.71902   1
   7  -2   0 84.4163 3.83043   1
   7   2   0 83.9739 3.37894   5
   8   2   0 258.886 7.32827   5
   8  -2   0 269.153 7.84684   1
   8   2   0 267.877 7.68761   1
  -8  -2   0 260.086 7.77635   1
  -8   2   0 260.551 7.31127   4
  -8   2   0 255.337 7.62152   1
  -8   2   0 265.603 8.52421   3
   8  -2   0 269.850 7.85363   5
   9  -2   0 107.790 4.48540   1
  -9  -2   0 109.774 4.55205   1
   9   2   0 104.065 3.98774   5
   9  -2   0 104.711 4.40763   5
  -9   2   0 104.848 4.46375   1
  -9   2   0 116.295 4.90036   2
  -9   2   0 101.035 3.79439   4
   9   2   0 102.357 4.36877   1
 -10   2   0 4771.66 107.437   1
  10  -2   0 4744.12 107.609   1
 -10   2   0 4702.83 128.707   2
  10   2   0 4592.47 107.448   1
  10  -2   0 4636.63 108.015   5
 -10   2   0 4444.18 111.333   4
  10   2   0 4442.32 107.621   5
 -10  -2   0 4747.87 107.540   1
  11   2   0 50.4181 3.34132   1
  11   2   0 54.4357 3.06690   5
 -11  -2   0 45.9281 3.41169   1
 -11   2   0 38.5061 3.38841   1
  11  -2   0 46.3484 3.22449   1
 -11   2   0 52.9657 3.57702   2
  11  -2   0 34.9332 3.00357   5
  12  -2   0 1226.82 30.2649   5
  12   2   0 1171.30 29.7892   5
  12   2   0 1237.57 29.9218   1
 -12   2   0 1215.67 29.8886   1
 -12  -2   0 1246.95 30.3083   1
  12  -2   0 1281.60 30.2503   1
 -12   2   0 1237.63 35.3496   2
 -13   2   0 11.1974 2.75798   2
  13   2   0 10.9589 2.66167   1
  13   2   0 10.3717 2.27602   5
 -13   2   0 5.97074 2.59191   1
  13  -2   0 5.19964 2.35965   5
  13  -2   0 5.91169 2.65718   1
 -13  -2   0 17.1747 3.03612   1
 -14   2   0 310.484 9.76078   1
 -14   2   0 315.020 10.8583   2
  14   2   0 299.978 9.36321   5
  14  -2   0 321.723 10.0501   1
 -14  -2   0 320.659 10.1900   1
  14  -2   0 312.117 9.90161   5
  14   2   0 325.227 9.78911   1
 -15   2   0 64.2979 4.62388   2
  15  -2   0 62.5075 4.35560   5
 -15   2   0 67.3462 4.57997   1
  15   2   0 62.5791 4.44683   1
  15  -2   0 64.9516 4.57377   1
  15   2   0 61.7610 4.05472   5
 -15  -2   0 67.4495 4.81906   1
 -16   2   0 1087.57 26.9705   1
  16   2   0 1034.25 26.6143   5
  16   2   0 1038.83 26.9488   1
  16  -2   0 1066.95 27.1853   5
  16  -2   0 1092.69 27.2215   1
 -16  -2   0 1057.65 27.3553   1
 -17  -2   0 12.3203 3.73648   1
  17  -2   0 4.27691 3.27565   1
  17  -2   0 3.68036 2.97701   5
  17   2   0 10.8335 3.47375   1
 -17   2   0 5.89584 3.31122   1
  17   2   0 6.02558 2.78044   5
 -18  -2   0 844.782 22.6550   1
  18  -2   0 818.331 22.1585   1
 -18   2   0 832.986 22.1256   1
  18   2   0 843.889 22.1945   1
  18  -2   0 806.461 22.1004   5
  18   2   0 819.151 21.6609   5
  19  -2   0 389.105 12.6503   5
 -19   2   0 381.750 12.7270   1
  19   2   0 387.466 12.0433   5
 -19  -2   0 394.627 13.2062   1
  19   2   0 389.774 12.6620   1
  20  -2   0 140.700 7.37017   5
 -20   2   0 153.552 7.76805   1
  20   2   0 149.036 7.50474   1
  20   2   0 141.401 6.81393   5
 -20  -2   0 146.342 7.99490   1
  21   2   0 9.23017 3.66082   5
  21  -2   0 5.56714 3.73683   5
  21   2   0 5.20887 4.11211   1
 -21  -2   0 2.83711 4.35158   1
 -21   2   0 6.87959 4.24871   1
  22   2   0 9.32955 4.58823   1
 -22  -2   0 1.84294 4.42746   1
  22  -2   0 4.02344 4.00583   5
  22   2   0 1.91198 3.46419   5
 -22   2   0 -3.0345 4.02871   1
 -23  -2   0 81.9851 7.28566   1
  23  -2   0 87.2065 6.70681   5
  23   2   0 83.2423 6.13231   5
  24   2   0 51.8303 5.52329   5
 -24   2   0 56.4311 6.68928   1
 -24  -2   0 63.5578 7.00753   1
   0  -3   0 70.9945 3.23621   5
   0  -3   0 66.5914 3.28297   1
   0   3   0 56.0542 3.18928   1
  -1  -3   0 430.716 11.3285   1
  -1  -3   0 422.373 11.1915   5
   1  -3   0 428.409 11.3194   1
  -1   3   0 430.284 11.1495   1
   1  -3   0 426.348 11.1913   5
   1   3   0 420.484 11.1640   1
  -1   3   0 436.729 13.0550   3
   1   3   0 424.628 13.0134   3
   2   3   0 2816.76 76.9793   3
   2  -3   0 2830.75 66.4620   5
  -2   3   0 2878.59 76.9307   3
  -2  -3   0 2913.51 66.4138   1
  -2  -3   0 2732.39 66.4494   5
   2   3   0 2819.88 66.2381   1
  -2   3   0 2889.51 66.2676   1
   2  -3   0 2904.16 66.4449   1
  -3   3   0 7.27866 2.25738   3
  -3   3   0 2.58265 1.40342   4
  -3   3   0 1.51971 1.84437   1
   3   3   0 2.42660 1.90772   1
   3  -3   0 -0.6963 1.86665   5
  -3  -3   0 0.57216 1.96222   1
   3  -3   0 0.31983 1.85136   1
   3   3   0 -4.5179 2.11462   3
  -4   3   0 7077.84 192.867   3
  -4   3   0 7297.31 166.444   1
   4  -3   0 7267.27 166.603   1
   4  -3   0 7362.95 167.164   5
  -4   3   0 6835.27 173.074   4
   4   3   0 7509.55 193.069   3
  -4  -3   0 7312.80 166.671   1
   4   3   0 7097.13 166.419   1
  -5   3   0 -2.1962 1.84117   1
   5  -3   0 -4.2151 1.77062   1
   5   3   0 -3.6372 1.64152   1
  -5  -3   0 -3.4598 1.70869   1
  -5   3   0 -2.4926 1.24554   4
   6  -3   0 830.005 20.5487   5
  -6   3   0 820.099 20.7793   4
  -6   3   0 862.380 23.6517   3
   6   3   0 840.631 20.4317   1
  -6   3   0 822.044 20.5396   1
  -6  -3   0 859.838 20.7698   1
   6  -3   0 788.892 20.6934   1
   7  -3   0 335.685 9.54095   1
   7   3   0 312.315 9.21589   1
  -7   3   0 329.737 9.28884   1
   7  -3   0 327.996 9.43756   5
  -7   3   0 325.265 10.5302   3
  -7   3   0 318.216 8.94053   4
  -7  -3   0 339.126 9.48849   1
  -8  -3   0 321.791 9.44308   1
   8   3   0 317.097 9.20711   1
  -8   3   0 312.622 8.78256   4
   8  -3   0 320.003 9.36573   5
   8  -3   0 319.335 9.42118   1
  -8   3   0 319.862 10.4146   3
  -8   3   0 325.973 9.21629   1
   9   3   0 8.37281 2.23420   1
   9  -3   0 2.61029 2.18553   1
  -9   3   0 8.60355 2.34113   1
  -9  -3   0 11.4536 2.47131   1
   9  -3   0 8.29670 2.35558   5
   9   3   0 8.37511 1.96242   5
  -9   3   0 6.60159 1.70645   4
  -9   3   0 5.88060 2.31977   3
  10  -3   0 16.7142 2.82264   1
  10  -3   0 17.9569 2.78135   5
 -10   3   0 13.7341 2.00497   4
  10   3   0 15.8151 2.31356   5
 -10   3   0 16.1171 2.87160   3
 -10   3   0 16.8631 2.71927   1
 -10  -3   0 17.0894 2.82950   1
  10   3   0 16.4868 2.64161   1
 -11   3   0 97.9231 5.42751   2
  11  -3   0 100.038 4.96008   5
 -11   3   0 100.398 4.10538   4
  11   3   0 100.045 4.84670   1
  11  -3   0 98.2576 5.01464   1
 -11   3   0 104.505 4.92889   1
  11   3   0 95.2999 4.35293   5
 -11  -3   0 104.735 5.16433   1
 -12   3   0 104.265 5.72078   2
 -12  -3   0 104.416 5.33633   1
  12   3   0 104.985 5.09005   1
 -12   3   0 96.3423 4.16458   4
  12  -3   0 104.011 5.28731   5
  12   3   0 98.1491 4.55229   5
  12  -3   0 101.297 5.23795   1
 -12   3   0 94.5364 4.98236   1
  13  -3   0 12.9641 3.02351   5
  13   3   0 19.6042 3.20406   1
  13  -3   0 14.6526 3.16334   1
 -13  -3   0 12.6634 3.24490   1
 -13   3   0 16.0507 3.30506   2
  13   3   0 15.3905 2.62791   5
 -13   3   0 15.4426 2.40907   4
 -13   3   0 12.2592 3.05366   1
 -14   3   0 496.046 14.0156   1
  14  -3   0 489.650 14.0763   5
  14   3   0 455.820 13.3012   5
  14  -3   0 498.548 14.1999   1
  14   3   0 478.817 13.9022   1
 -14  -3   0 486.342 14.2635   1
 -14   3   0 485.704 15.9395   2
 -15   3   0 50.1920 4.62137   2
  15  -3   0 47.1401 4.36508   1
  15   3   0 51.4827 4.38797   1
 -15  -3   0 52.6626 4.77518   1
  15   3   0 46.2975 3.77947   5
  15  -3   0 42.2537 4.28162   5
 -15   3   0 48.7660 4.43923   1
 -16   3   0 15.1514 3.58126   1
  16   3   0 9.47416 3.45005   1
  16  -3   0 8.24727 3.47827   1
 -16  -3   0 16.8798 3.90570   1
  16   3   0 13.9481 3.03032   5
  16  -3   0 10.8755 3.46450   5
  17  -3   0 219.663 8.84795   5
  17   3   0 215.146 8.10007   5
 -17   3   0 228.918 8.76672   1
 -17  -3   0 215.536 9.07855   1
  17   3   0 227.140 8.78887   1
  18   3   0 81.3647 5.77408   1
  18  -3   0 87.7816 5.89389   5
 -18   3   0 96.6490 6.08227   1
 -18  -3   0 81.3988 6.02157   1
  18   3   0 81.5863 5.19627   5
  19   3   0 1.68057 3.11530   5
  19  -3   0 5.57778 3.75648   5
 -19   3   0 3.72156 3.84589   1
 -19  -3   0 -1.8250 3.85284   1
  19   3   0 -4.7801 3.31456   1
  20   3   0 72.9421 5.41838   5
 -20  -3   0 81.6204 6.64164   1
  20  -3   0 81.3311 6.24139   5
 -20   3   0 73.6696 6.28477   1
  20   3   0 89.4245 6.36928   1
  21   3   0 7.79157 3.65329   5
  21  -3   0 7.87980 4.14594   5
 -21   3   0 4.49594 4.32900   1
  21   3   0 3.22377 4.19485   1
 -21  -3   0 13.7331 4.79100   1
 -22   3   0 21.2160 5.17904   1
  22  -3   0 14.4874 4.63416   5
 -22  -3   0 9.31843 5.04308   1
  22   3   0 10.9174 4.80918   1
  22   3   0 17.1571 4.19258   5
   1   4   0 228.672 8.57778   3
   2   4   0 12.9698 2.55343   1
   2   4   0 10.7026 2.74017   3
  -2  -4   0 10.6510 2.71043   1
   3   4   0 342.203 11.6496   3
   3   4   0 347.436 9.81453   1
  -3  -4   0 341.366 10.1565   1
  -4   4   0 521.652 13.5259   1
   4   4   0 509.752 15.8684   3
  -4  -4   0 482.016 13.5897   1
   4  -4   0 516.768 13.7258   5
  -4   4   0 505.223 15.7446   3
   4  -4   0 521.845 13.7829   1
   4   4   0 493.182 13.4293   1
   5   4   0 29.7457 3.54605   3
   5  -4   0 38.0659 3.30884   5
  -5   4   0 29.4649 2.45269   4
  -5   4   0 31.1898 3.50569   3
  -5   4   0 30.2560 3.02540   1
   5  -4   0 28.5526 3.05499   1
  -5  -4   0 37.3377 3.39576   1
  -6  -4   0 1655.31 39.6587   1
   6  -4   0 1652.97 39.7899   5
   6   4   0 1715.35 45.9069   3
   6  -4   0 1656.23 39.7161   1
  -6   4   0 1665.16 45.5957   3
  -6   4   0 1579.04 40.4965   4
  -6   4   0 1642.09 39.4599   1
   6   4   0 1615.70 39.4449   1
  -7  -4   0 278.510 8.93014   1
  -7   4   0 272.193 9.88429   3
   7  -4   0 286.361 9.01066   5
   7   4   0 262.781 8.53043   1
  -7   4   0 270.829 8.15345   4
   7  -4   0 265.142 8.93965   1
   7   4   0 273.994 10.1880   3
  -7   4   0 280.756 8.75453   1
   8  -4   0 -0.1993 2.51247   1
   8   4   0 2.41831 2.44843   1
   8   4   0 -0.0801 2.71278   3
   8  -4   0 1.66978 2.54242   5
  -8   4   0 0.32390 2.60629   3
  -8  -4   0 -0.3450 2.46752   1
  -8   4   0 0.25674 2.46873   1
  -8   4   0 0.81023 1.71858   4
  -9  -4   0 481.817 14.0492   1
   9  -4   0 515.474 14.1166   5
   9  -4   0 497.123 14.0454   1
  -9   4   0 493.173 13.7418   1
  -9   4   0 508.515 15.7734   3
  -9   4   0 476.225 13.3254   4
   9   4   0 492.816 13.8020   1
  10  -4   0 532.765 14.9280   1
  10   4   0 520.395 14.0311   5
  10  -4   0 522.628 14.7790   5
 -10   4   0 537.997 16.6690   3
 -10   4   0 533.982 14.6304   1
  10   4   0 532.251 14.6844   1
 -10  -4   0 533.190 15.0188   1
 -11   4   0 13.9156 3.24107   1
  11   4   0 22.2239 3.46771   1
  11  -4   0 9.52906 3.17493   1
 -11   4   0 15.2998 3.52934   3
  11  -4   0 21.0391 3.48700   5
 -11  -4   0 22.0312 3.57486   1
  11   4   0 17.6348 2.82947   5
  12  -4   0 5.77540 3.12257   5
 -12   4   0 6.62647 3.46277   3
  12   4   0 4.55460 2.49991   5
  12   4   0 1.63287 2.81944   1
  12  -4   0 4.33323 3.13038   1
 -12  -4   0 6.17669 3.19980   1
 -12   4   0 3.97042 2.99379   1
 -13  -4   0 56.9138 4.90595   1
 -13   4   0 56.2905 4.65627   1
  13  -4   0 59.2792 4.79727   5
 -13   4   0 54.6871 5.17121   2
  13   4   0 52.8953 4.51081   1
  13   4   0 54.3855 3.99205   5
  13  -4   0 55.4789 4.83282   1
 -14  -4   0 72.7653 5.36784   1
  14   4   0 68.8056 5.13146   1
  14  -4   0 61.6641 5.05343   5
 -14   4   0 74.1278 5.22403   1
  14   4   0 66.2508 4.45540   5
 -14   4   0 74.0831 5.89131   2
 -15   4   0 125.292 6.62623   1
  15   4   0 119.429 5.82501   5
  15   4   0 118.905 6.45841   1
 -15  -4   0 119.622 6.91202   1
  15  -4   0 124.926 6.76638   5
 -16  -4   0 433.617 14.0660   1
  16  -4   0 432.235 13.8581   5
 -16   4   0 427.100 13.5145   1
  16   4   0 430.434 12.8000   5
  16   4   0 414.102 13.4130   1
  17  -4   0 11.4341 4.06334   5
  17   4   0 2.47829 3.69518   1
 -17   4   0 12.3654 4.03897   1
 -17  -4   0 5.20173 4.08319   1
  17   4   0 11.7570 3.41290   5
  18  -4   0 410.596 13.7865   5
 -18  -4   0 398.315 14.1738   1
  18   4   0 406.463 13.5304   1
  18   4   0 405.697 12.6749   5
 -18   4   0 422.957 13.7068   1
 -19   4   0 12.6652 4.51145   1
 -19  -4   0 17.7447 5.07676   1
  19  -4   0 18.1825 4.68557   5
  19   4   0 23.4585 4.73124   1
  20   4   0 37.7002 5.39285   1
  20  -4   0 27.9004 5.20316   5
 -20   4   0 30.6285 5.31722   1
 -21   4   0 37.3153 5.82813   1
  21  -4   0 40.5059 5.76242   5
  21   4   0 37.4368 5.72390   1
  22  -4   0 0.63587 4.65299   5
   0   5   0 2.38714 3.14319   3
   0  -5   0 0.72888 2.60481   5
   0   5   0 0.26561 2.56103   1
   0  -5   0 -2.8287 2.53011   1
  -1   5   0 3.14168 3.11212   3
   1  -5   0 1.39253 2.65920   5
   1   5   0 2.75875 3.16448   3
   1   5   0 4.92446 2.75521   1
   1  -5   0 6.36672 2.94342   1
  -1   5   0 7.08772 2.78019   1
  -1  -5   0 5.89652 3.02975   1
  -1  -5   0 1.97833 2.61378   5
  -2   5   0 0.79476 2.61154   1
   2  -5   0 -1.2523 2.50664   5
   2  -5   0 -2.8894 2.52483   1
  -2   5   0 1.44325 3.02724   3
  -2  -5   0 -0.2013 2.77689   1
   2   5   0 -1.6773 2.97344   3
   2   5   0 -2.8779 2.47769   1
  -3   5   0 90.2622 4.99654   1
  -3  -5   0 87.7572 5.21750   1
   3   5   0 81.1582 5.82922   3
   3  -5   0 91.8485 5.22092   1
   3  -5   0 86.0434 4.99129   5
  -3   5   0 77.6816 5.59732   3
   3   5   0 88.2933 4.89365   1
  -4  -5   0 165.136 7.11111   1
  -4   5   0 162.240 7.81586   3
  -4   5   0 163.077 6.69341   1
   4   5   0 165.346 8.10907   3
   4   5   0 168.448 6.83647   1
   4  -5   0 168.949 6.79747   5
   4  -5   0 171.020 7.02716   1
   5  -5   0 73.3264 4.92288   5
  -5   5   0 84.3170 4.98909   1
   5   5   0 72.0017 5.78250   3
   5   5   0 84.7021 4.95043   1
   5  -5   0 69.5463 4.95907   1
  -5  -5   0 82.2244 5.23091   1
  -5   5   0 82.7423 5.69827   3
   6   5   0 -3.2245 2.46798   1
  -6   5   0 -0.3820 3.05437   3
  -6   5   0 -0.3190 2.72695   1
   6  -5   0 -1.3521 2.76324   5
   6   5   0 2.26666 3.34751   3
   6  -5   0 2.58170 2.99589   1
  -6  -5   0 0.61085 2.88279   1
   7   5   0 1.48122 3.41660   3
   7  -5   0 0.40012 2.96663   1
  -7   5   0 1.46579 2.77628   1
  -7  -5   0 0.16371 2.98152   1
   7  -5   0 -1.4983 2.72459   5
  -7   5   0 1.85644 3.21039   3
   7   5   0 10.0550 3.15619   1
  -8  -5   0 5.91084 3.26172   1
  -8   5   0 6.43475 3.13697   1
   8  -5   0 10.0925 3.39936   1
   8   5   0 12.4437 3.40496   1
   8   5   0 2.32108 3.50361   3
   8  -5   0 6.84839 3.21954   5
  -8   5   0 12.9934 3.72429   3
   9   5   0 13.3274 3.37883   1
  -9  -5   0 13.3489 3.72837   1
  -9   5   0 4.09854 3.43166   3
   9   5   0 6.40044 3.83570   3
  -9   5   0 4.38494 3.17833   1
   9  -5   0 4.16213 3.19080   5
 -10   5   0 194.020 7.76168   1
  10  -5   0 183.036 8.02627   5
 -10   5   0 195.850 8.94806   3
 -10  -5   0 195.878 8.30552   1
  10   5   0 195.116 7.91297   1
  10   5   0 179.158 9.04069   3
  11   5   0 5.01929 3.82875   3
 -11  -5   0 -3.3895 3.16532   1
 -11   5   0 -0.8494 3.26280   1
  11   5   0 -0.6464 2.99254   1
  11  -5   0 -3.1361 3.23422   5
  11   5   0 1.82629 2.71262   5
 -11   5   0 1.15371 3.49422   3
 -12   5   0 183.731 7.93218   1
 -12  -5   0 186.479 8.43552   1
 -12   5   0 189.957 9.04576   3
  12   5   0 183.973 8.06791   1
  12   5   0 185.954 9.27875   3
  12  -5   0 182.874 8.33389   5
  12   5   0 189.382 7.34101   5
 -13  -5   0 35.3750 4.93326   1
 -13   5   0 24.7708 4.40492   1
  13  -5   0 28.9443 4.54289   5
  13   5   0 30.8670 4.52979   1
 -13   5   0 35.1716 5.26779   3
  13   5   0 34.2413 3.95575   5
  14   5   0 859.657 26.8454   3
  14  -5   0 834.942 23.5055   5
  14   5   0 857.599 22.7261   5
  14   5   0 853.758 23.2808   1
 -14   5   0 861.155 23.1095   1
 -14   5   0 883.627 27.6736   2
 -15   5   0 256.107 10.2715   1
  15  -5   0 255.261 10.5220   5
  15   5   0 264.285 10.3108   1
  15   5   0 280.345 11.9319   3
 -16   5   0 -2.0598 3.83978   1
  16  -5   0 -0.5766 3.98763   5
  16   5   0 -1.0064 4.07477   3
  16   5   0 -0.1480 3.82207   1
  17  -5   0 8.34297 4.40534   5
  17   5   0 13.8177 4.52056   1
 -17   5   0 9.59100 4.47801   1
  17   5   0 7.81379 4.58636   3
 -18   5   0 0.60473 4.40389   1
  18   5   0 -1.1725 4.25409   1
  18  -5   0 4.89051 4.44361   5
  18   5   0 4.78458 4.53264   3
  19  -5   0 0.97421 4.50073   5
  19   5   0 2.23696 4.53529   1
 -19   5   0 -1.8035 4.40013   1
   1   6   0 5.10168 4.25879   3
   1   6   0 1.12168 3.34777   1
   2   6   0 65.3582 6.39913   3
   2   6   0 74.6900 5.34485   1
   3   6   0 225.064 10.7388   3
   3   6   0 236.584 9.03751   1
   4   6   0 157.237 7.26130   1
   4  -6   0 144.511 7.23104   5
  -4   6   0 148.242 7.25587   1
   4   6   0 157.099 8.84011   3
   5  -6   0 157.356 7.52298   5
  -5   6   0 152.040 7.18600   1
  -5   6   0 144.291 8.42188   3
   5   6   0 160.987 7.27314   1
   5   6   0 136.569 8.43494   3
   6   6   0 -2.1178 3.24785   1
   6  -6   0 1.30752 3.57670   5
  -6   6   0 -0.2181 3.45571   1
   6   6   0 1.12151 4.06603   3
  -6   6   0 2.04067 4.02695   3
  -7   6   0 37.4336 4.61526   1
   7  -6   0 45.5421 4.98061   5
   7   6   0 39.6649 4.73676   1
  -7   6   0 39.7524 5.37300   3
   8  -6   0 269.824 10.5240   5
   8   6   0 283.478 12.2691   3
   8   6   0 286.945 10.5641   1
  -8   6   0 291.955 12.0691   3
  -8   6   0 274.809 10.3106   1
  -9   6   0 40.0443 4.89646   1
   9   6   0 46.5348 4.99392   1
  -9   6   0 42.2832 5.60849   3
   9   6   0 32.4484 5.69696   3
   9  -6   0 40.5626 4.96207   5
  10   6   0 16.0584 5.03281   3
 -10   6   0 1.12051 4.01461   3
 -10   6   0 6.35818 3.90142   1
  10   6   0 3.76077 3.80617   1
  10  -6   0 3.16751 3.89295   5
 -11   6   0 109.605 6.68051   1
 -11   6   0 106.657 7.59635   3
  11   6   0 105.265 6.72604   1
  11   6   0 88.9618 7.60202   3
  11  -6   0 89.6288 6.62605   5
  12   6   0 -1.0733 3.86735   1
  12  -6   0 -2.6222 3.96610   5
 -12   6   0 -5.0006 3.55785   1
  12   6   0 -2.5257 4.36519   3
 -12   6   0 1.07950 4.33045   3
  13   6   0 52.2174 6.73827   3
  13   6   0 56.8863 5.77704   1
 -13   6   0 51.9962 6.60401   3
 -13   6   0 55.6344 5.86959   1
  13  -6   0 74.2320 6.47702   5
  14   6   0 75.0676 7.52944   3
  14  -6   0 81.4774 6.94390   5
  14   6   0 80.5799 6.60152   1
 -14   6   0 75.7471 6.49829   1
  15   6   0 54.6472 7.04506   3
 -15   6   0 55.6766 6.17434   1
  15   6   0 68.1669 6.42287   1
  15  -6   0 64.9009 6.61598   5
 -16   6   0 6.50939 4.80388   1
  16   6   0 -0.7156 4.83923   3
  16   6   0 6.39025 4.69522   1
  16  -6   0 8.36635 5.00920   5
   0   7   0 -6.6519 3.56097   1
   0   7   0 3.86951 4.81645   3
  -1   7   0 0.16368 4.66873   3
  -1   7   0 0.15355 3.88803   1
   1   7   0 2.06056 4.83234   3
   1   7   0 1.14882 3.85224   1
   2   7   0 -0.3315 3.84272   1
  -2   7   0 -1.5975 4.43932   3
  -2   7   0 2.29836 3.98032   1
   2   7   0 -5.2434 4.48648   3
   2  -7   0 -1.7492 3.88461   5
  -3   7   0 -0.0711 4.50207   3
   3   7   0 8.06519 5.26356   3
  -3   7   0 3.53719 4.15615   1
   3  -7   0 2.04494 4.08869   5
   3   7   0 5.29934 4.14620   1
  -4   7   0 -1.3546 3.83719   1
   4   7   0 1.42865 4.88376   3
  -4   7   0 -5.2827 4.48070   3
   4   7   0 0.47968 3.96974   1
   4  -7   0 7.72995 4.43495   5
   5   7   0 125.901 7.43245   1
  -5   7   0 110.919 8.55815   3
  -5   7   0 112.020 7.25045   1
   5  -7   0 116.849 7.50295   5
   5   7   0 123.031 9.10418   3
  -6   7   0 43.0473 5.45180   1
   6  -7   0 34.2643 5.34940   5
   6   7   0 48.8938 6.99199   3
  -6   7   0 40.5232 6.50960   3
   6   7   0 49.1857 5.64733   1
   7   7   0 15.1965 5.73643   3
   7   7   0 8.03236 4.29693   1
   7  -7   0 2.80842 4.35841   5
  -7   7   0 10.2913 5.23741   3
  -7   7   0 5.42957 4.34838   1
   8  -7   0 5.66849 4.58034   5
   8   7   0 3.54004 5.35385   3
  -8   7   0 5.95582 5.12460   3
   8   7   0 16.8112 4.91022   1
  -8   7   0 17.2666 4.83103   1
  -9   7   0 88.0219 8.06307   3
   9   7   0 92.2865 6.99647   1
   9  -7   0 87.9449 7.23130   5
  -9   7   0 84.7264 6.83792   1
   9   7   0 87.8119 8.46277   3
  10   7   0 22.3473 6.25213   3
  10  -7   0 22.1982 5.43719   5
 -10   7   0 16.7451 5.75768   3
  10   7   0 24.1482 5.21593   1
 -10   7   0 19.5787 5.11854   1
   0   0  -1 -5.7336 0.78221   4
  -1   0  -1 -1.7172 0.54495   1
   1   0  -1 -1.0807 0.69533   5
   1   0  -1 -2.7637 0.65910   4
   1   0   1 -2.1403 0.90812   6
  -1   0   1 -3.4529 1.07054   2
   1   0   1 0.20031 0.89191   2
   1   0   1 -2.1094 0.59039   5
   2   0  -1 4530.27 101.921   5
  -2   0   1 4241.27 101.368   1
   2   0   1 4513.55 101.475   1
  -2   0   1 4262.56 101.358   1
  -2   0   1 4850.14 122.097   2
  -2   0  -1 4388.57 101.441   1
   2   0  -1 4304.54 101.358   1
  -2   0   1 4229.78 99.2099   6
   2   0   1 4377.24 101.760   5
   2   0  -1 4420.07 105.554   4
  -3   0   1 -2.8825 1.34429   2
   3   0   1 0.07039 0.66564   5
  -3   0   1 0.26498 0.92796   6
   3   0  -1 0.15687 0.75615   1
  -3   0   1 -0.3954 0.78502   1
   3   0  -1 -0.7793 0.87898   5
  -3   0  -1 -1.4897 0.76931   1
  -4   0   1 3456.89 88.3268   2
  -4   0   1 3116.40 73.3430   1
  -4   0   1 2957.74 73.3224   1
   4   0  -1 3165.09 73.7918   5
   4   0  -1 3144.24 73.3552   1
   4   0   1 3296.46 73.5355   1
   4   0   1 3117.03 73.6405   5
  -4   0  -1 3189.92 73.4852   1
  -5   0  -1 -1.7260 1.01417   1
  -5   0   1 -3.2297 1.43391   2
  -5   0   1 -1.5143 1.04055   1
   5   0   1 -1.5961 1.09230   1
   5   0  -1 -0.9425 1.01180   1
   5   0  -1 -0.9447 1.12021   5
   5   0   1 0.03396 0.84225   5
   6   0   1 6.81593 1.41279   1
  -6   0   1 8.20461 1.41766   1
   6   0  -1 7.24901 1.42948   5
   6   0   1 8.27133 1.13249   5
  -6   0   1 6.98444 1.84055   2
  -6   0  -1 7.11550 1.37829   1
   6   0  -1 6.51927 1.33909   1
   7   0  -1 1.30885 1.35513   1
  -7   0   1 -2.8925 1.29065   1
  -7   0   1 -2.6911 1.63236   2
  -7   0  -1 0.31584 1.31113   1
   7   0   1 0.13812 1.38757   1
   7   0   1 -1.3386 1.01488   5
   7   0  -1 -1.0336 1.37949   5
   8   0  -1 141.680 4.85359   5
  -8   0   1 140.702 5.76807   2
  -8   0   1 138.109 4.72533   1
   8   0   1 152.811 4.59518   5
   8   0  -1 140.546 4.71414   1
  -8   0  -1 151.503 4.86145   1
   8   0   1 146.358 4.86200   1
   9   0  -1 0.33819 1.64555   1
   9   0  -1 -0.7319 1.67505   5
  -9   0   1 2.66995 2.12484   2
  -9   0   1 6.30754 1.83793   1
  -9   0  -1 -1.1798 1.54159   1
   9   0   1 -0.6622 1.26901   5
   9   0   1 -0.3284 1.68383   1
 -10   0   1 241.576 8.62555   2
  10   0  -1 252.705 7.45856   5
  10   0   1 237.174 6.98644   5
 -10   0  -1 238.770 7.29467   1
  10   0   1 252.672 7.36393   1
  10   0  -1 237.392 7.20915   1
 -10   0   1 236.293 7.20806   1
  11   0  -1 -1.5152 1.74971   5
  11   0  -1 -1.6138 1.75826   1
  11   0   1 -2.9648 1.35357   5
 -11   0   1 -0.4138 2.13205   2
  11   0   1 -2.5094 1.78446   1
 -11   0  -1 0.26531 1.83661   1
 -11   0   1 -0.2606 1.83533   1
  12   0   1 202.103 6.38615   5
  12   0   1 203.877 6.77596   1
  12   0  -1 195.906 6.70117   1
  12   0  -1 203.398 6.77985   5
 -12   0   1 205.171 6.80793   1
 -12   0   1 193.743 7.75668   2
 -12   0  -1 205.360 6.79803   1
  13   0   1 9.61800 2.42526   1
  13   0   1 1.97774 1.70555   5
 -13   0   1 -0.7127 2.33601   2
 -13   0   1 2.50923 2.27310   1
  13   0  -1 -1.8404 1.91139   5
 -13   0  -1 3.98398 2.16361   1
  13   0  -1 0.84810 2.05332   1
 -14   0   1 518.840 13.9153   1
  14   0   1 495.163 13.8790   1
  14   0  -1 504.540 13.7657   1
  14   0   1 498.699 13.5311   5
  14   0  -1 502.043 13.9161   5
 -14   0  -1 492.634 13.8203   1
  15   0  -1 -1.0327 2.26770   5
 -15   0   1 -0.9307 2.47293   1
  15   0   1 2.08413 2.58920   1
 -15   0  -1 -1.4752 2.34473   1
  15   0  -1 3.22418 2.53452   1
  15   0   1 0.27387 1.99447   5
 -16   0   1 26.6910 3.73170   1
  16   0   1 24.6752 3.46178   1
  16   0  -1 21.3697 3.40491   1
  16   0   1 28.8975 3.17703   5
 -16   0  -1 21.8461 3.45939   1
  16   0  -1 30.2013 3.52378   5
 -17   0   1 -2.9229 2.80767   1
  17   0   1 3.97328 2.50005   5
  17   0   1 -2.6410 2.74935   1
 -17   0  -1 0.57624 2.90059   1
  17   0  -1 -0.7203 2.71044   1
  17   0  -1 -1.1535 2.67514   5
 -18   0  -1 118.856 6.35247   1
  18   0   1 117.342 5.62754   5
  18   0  -1 118.122 6.13834   5
  18   0   1 108.483 6.15838   1
 -18   0   1 116.484 6.35123   1
 -19   0   1 3.16041 3.51075   1
  19   0  -1 1.12168 3.04897   5
 -19   0  -1 3.59295 3.44301   1
  19   0   1 2.46257 2.78578   5
  19   0   1 0.62632 3.18572   1
 -20   0  -1 1004.34 26.3065   1
 -20   0   1 1042.45 26.3786   1
  20   0  -1 985.569 26.0301   5
  20   0   1 954.507 25.9354   1
  20   0   1 962.271 25.5642   5
 -21   0   1 0.25527 3.99381   1
 -21   0  -1 -3.6950 3.66200   1
  21   0   1 -1.3033 3.73404   1
  21   0  -1 1.37794 3.60923   5
  21   0   1 -0.8875 3.08499   5
  22   0   1 78.3028 5.54466   5
 -22   0  -1 79.9266 6.39530   1
 -22   0   1 78.0271 6.61245   1
  22   0  -1 66.9568 5.70563   5
  22   0   1 83.8790 6.36125   1
  23   0  -1 -1.2914 3.93404   5
 -23   0   1 6.37738 4.79706   1
 -23   0  -1 -0.8066 4.20033   1
  23   0   1 -0.8380 3.53151   5
  23   0   1 -4.0919 4.01213   1
  24   0   1 271.904 11.3552   1
  24   0  -1 281.130 11.2685   5
 -24   0   1 269.743 11.7939   1
  24   0   1 268.418 10.6857   5
  25   0  -1 4.62069 4.67020   5
  25   0   1 3.02616 5.20546   1
  25   0   1 3.34905 4.40617   5
 -25   0   1 0.83850 5.13894   1
   0   1  -1 1472.82 35.1919   4
   0  -1   1 1466.25 33.9107   5
   0  -1  -1 1357.09 33.5065   1
   0   1   1 1511.23 39.1226   3
   0   1  -1 1478.51 33.6921   1
   0  -1  -1 1443.50 33.5810   5
   0  -1   1 1453.06 32.8791   6
   0   1   1 1467.07 32.8309   6
   0   1   1 1429.83 33.5160   1
   0  -1   1 1407.86 33.7341   1
  -1  -1  -1 372.864 9.38722   1
  -1   1   1 399.553 11.1728   3
   1   1  -1 392.802 9.55656   1
   1  -1   1 395.779 9.72204   5
   1   1  -1 389.509 10.0479   4
   1  -1   1 394.657 9.63960   1
  -1   1   1 378.170 9.32345   1
  -1   1   1 398.392 9.31217   6
  -1   1  -1 409.689 10.1292   4
   1  -1  -1 400.753 9.43222   5
  -1   1  -1 403.422 9.59232   1
   1   1   1 403.229 11.1039   3
   1   1   1 384.615 9.23338   6
  -1  -1   1 392.248 9.28400   6
   1   1   1 376.706 9.37392   1
  -1  -1   1 373.698 9.57817   1
   1  -1  -1 374.656 9.34479   1
   2  -1   1 1365.95 31.8156   1
   2   1  -1 1358.38 33.1190   4
  -2   1   1 1415.79 36.8617   3
   2  -1   1 1387.90 31.9663   5
  -2   1   1 1372.87 31.0344   6
  -2  -1  -1 1342.14 31.6274   1
  -2   1   1 1335.22 31.5315   1
   2   1  -1 1355.58 31.6928   1
  -2  -1   1 1311.12 31.7337   1
   2   1   1 1353.49 31.6271   1
  -2   1  -1 1397.80 33.1355   4
  -2   1  -1 1402.62 31.7776   1
   2   1   1 1353.81 36.7276   3
  -2  -1   1 1348.34 30.9524   6
   2   1   1 1330.23 30.8467   6
   2   1   1 1329.35 31.5874   1
   2  -1  -1 1389.39 31.7610   5
   2  -1  -1 1343.41 31.5467   1
  -3   1   1 1684.86 39.5310   1
  -3   1   1 1669.62 39.5319   1
   3  -1   1 1728.90 39.9798   5
  -3  -1  -1 1678.16 39.6553   1
   3  -1   1 1719.96 39.8096   1
   3   1  -1 1668.52 39.6524   1
  -3   1   1 1726.41 47.7842   2
   3  -1  -1 1755.28 39.8365   5
  -3   1  -1 1732.92 39.7316   1
   3   1   1 1661.88 45.8987   3
   3  -1  -1 1735.56 39.5359   1
  -3  -1   1 1703.34 38.7306   6
   3   1   1 1692.00 39.6262   1
  -3   1  -1 1776.76 41.4178   4
  -3  -1   1 1659.49 39.6864   1
  -4   1   1 845.586 20.2988   1
   4  -1   1 884.507 20.7043   5
   4   1  -1 849.319 20.4351   1
  -4  -1  -1 873.859 20.4639   1
  -4   1   1 870.904 24.6733   2
  -4  -1   1 865.445 19.9563   6
   4   1   1 859.400 23.5326   3
   4  -1  -1 846.436 20.3236   1
  -4   1  -1 835.820 21.3111   4
  -4  -1   1 853.418 20.5143   1
  -4   1  -1 878.508 20.5427   1
   4   1   1 876.735 20.4419   1
   4  -1  -1 868.390 20.5790   5
   5  -1   1 848.305 19.8646   1
  -5   1   1 809.995 19.5369   1
   5  -1   1 833.598 19.9013   5
   5   1  -1 818.000 19.8469   5
  -5  -1  -1 825.216 19.7283   1
   5   1  -1 828.559 19.7032   1
  -5   1   1 820.799 23.7198   2
   5   1   1 831.247 19.7149   1
   5  -1  -1 838.764 19.8578   5
   5   1   1 811.916 19.4662   5
   5   1   1 793.264 22.5827   3
  -5  -1   1 816.287 19.7196   1
   5  -1  -1 826.554 19.6045   1
  -5   1  -1 851.869 19.7966   1
   6  -1   1 777.131 18.4001   5
   6   1  -1 735.886 18.3004   5
  -6  -1  -1 749.288 18.2680   1
   6   1  -1 747.835 18.1756   1
   6  -1   1 788.385 18.3814   1
  -6   1   1 751.660 18.0446   1
  -6   1   1 743.953 21.8315   2
  -6   1  -1 753.930 18.2631   1
  -6  -1   1 736.302 18.2351   1
   6   1   1 752.175 17.9469   5
   6   1   1 757.629 18.2059   1
   6  -1  -1 754.240 18.3762   5
   6  -1  -1 735.814 18.0768   1
   7   1  -1 2626.94 62.2737   1
  -7   1   1 2699.43 62.1730   1
   7   1  -1 2647.80 62.5934   5
   7  -1   1 2754.48 62.5209   1
   7  -1   1 2683.20 62.7197   5
  -7   1   1 2736.21 74.8601   2
  -7  -1  -1 2660.83 62.4283   1
   7  -1  -1 2675.48 62.6902   5
  -7   1  -1 2714.68 62.4294   1
   7   1   1 2574.94 62.3399   5
   7   1   1 2701.63 62.4166   1
   7  -1  -1 2734.93 62.2672   1
  -7  -1   1 2652.59 62.3314   1
   8   1  -1 337.838 9.05948   1
   8   1  -1 323.742 9.10349   5
   8  -1   1 348.433 9.14050   5
  -8   1   1 323.620 8.92988   1
  -8  -1  -1 344.203 9.18532   1
   8  -1   1 338.720 9.22894   1
  -8   1   1 328.979 10.8839   2
   8  -1  -1 332.312 9.02549   1
   8  -1  -1 334.926 9.20431   5
  -8   1  -1 338.835 9.19595   1
  -8  -1   1 329.706 9.12223   1
   8   1   1 336.974 8.70845   5
   8   1   1 336.284 9.04550   1
   9  -1   1 2484.27 56.7562   1
  -9  -1  -1 2418.94 56.6906   1
   9   1  -1 2390.29 56.5469   1
   9  -1   1 2395.17 56.8768   5
  -9   1   1 2488.47 67.8524   2
   9   1  -1 2335.72 56.7207   5
  -9   1   1 2436.47 56.4626   1
   9  -1  -1 2513.46 56.5557   1
  -9  -1   1 2449.26 56.6130   1
   9   1   1 2404.56 56.6480   1
   9   1   1 2293.11 56.5340   5
   9  -1  -1 2390.86 56.8899   5
  -9   1  -1 2458.03 56.6595   1
  10  -1   1 1355.73 31.6401   1
  10   1  -1 1331.78 31.3209   1
  10  -1   1 1283.97 31.5949   5
 -10  -1  -1 1328.85 31.5657   1
 -10   1   1 1344.91 37.5737   2
  10   1  -1 1291.26 31.5317   5
 -10   1   1 1317.89 31.2295   1
 -10  -1   1 1276.68 31.4362   1
  10   1   1 1290.17 31.2582   5
  10   1   1 1292.85 31.4819   1
  10  -1  -1 1291.51 31.6448   5
  10  -1  -1 1332.88 31.3935   1
 -10   1  -1 1316.60 31.4848   1
 -11   1   1 303.024 10.2336   2
  11   1  -1 281.743 8.50412   1
 -11   1   1 276.791 8.33182   1
  11  -1   1 301.546 8.65637   1
 -11  -1  -1 298.101 8.74903   1
  11  -1   1 307.560 8.57973   5
  11   1  -1 284.833 8.56181   5
  11  -1  -1 288.637 8.63240   5
  11   1   1 290.435 8.62959   1
  11   1   1 285.921 8.18599   5
  11  -1  -1 304.652 8.62742   1
 -11   1  -1 298.979 8.59699   1
 -11  -1   1 289.366 8.67082   1
  12   1  -1 1054.33 26.1607   1
 -12  -1  -1 1113.73 26.5849   1
  12   1  -1 1056.61 26.3786   5
 -12   1   1 1088.66 26.2274   1
 -12   1   1 1092.77 31.4047   2
  12  -1   1 1078.90 26.3944   5
  12  -1   1 1058.95 26.4528   1
  12  -1  -1 1079.99 26.6203   5
 -12   1  -1 1061.13 26.3403   1
 -12  -1   1 1069.93 26.4032   1
  12   1   1 1059.24 26.0763   5
  12  -1  -1 1103.16 26.3795   1
  12   1   1 1060.70 26.3660   1
  13   1  -1 193.055 6.76659   5
  13  -1   1 197.852 6.52791   5
 -13   1   1 192.539 7.85342   2
 -13   1   1 200.541 6.72804   1
  13   1  -1 187.439 6.70873   1
  13  -1   1 183.641 6.57726   1
 -13  -1  -1 204.612 7.01482   1
  13   1   1 192.764 6.26388   5
  13  -1  -1 182.061 6.60646   1
 -13  -1   1 191.993 6.96254   1
 -13   1  -1 192.368 6.78855   1
  13   1   1 190.414 6.82906   1
  13  -1  -1 185.564 6.75681   5
  14  -1   1 41.6776 3.26161   5
 -14   1   1 32.4151 3.75962   2
 -14   1   1 35.0967 3.45715   1
  14   1  -1 31.2074 3.27179   5
  14   1  -1 32.2353 3.36150   1
 -14  -1  -1 34.8490 3.49174   1
  14  -1   1 35.7088 3.54666   1
  14   1   1 38.8609 3.47801   1
  14  -1  -1 36.0419 3.44962   5
  14  -1  -1 34.3853 3.38597   1
 -14   1  -1 32.9139 3.39092   1
  14   1   1 36.5016 2.89074   5
 -14  -1   1 32.6653 3.57487   1
  15  -1   1 265.201 8.41816   5
  15   1  -1 247.210 8.50469   5
 -15  -1  -1 243.081 8.57912   1
 -15   1   1 262.676 8.65078   1
  15  -1   1 250.042 8.77061   1
 -15   1   1 259.560 9.86860   2
  15   1  -1 250.794 8.51966   1
  15   1   1 246.472 8.53195   1
 -15   1  -1 246.460 8.62847   1
 -15  -1   1 247.532 8.76242   1
  15  -1  -1 256.739 8.62409   1
  15  -1  -1 252.324 8.56730   5
  15   1   1 249.162 7.96528   5
  16  -1   1 149.690 6.16149   5
  16   1  -1 143.335 6.43057   1
 -16   1   1 149.811 6.61769   1
  16   1  -1 141.398 6.33748   5
 -16  -1  -1 140.080 6.44103   1
  16  -1   1 146.435 6.61783   1
 -16   1   1 149.768 7.19682   2
  16  -1  -1 145.876 6.50198   1
  16   1   1 149.741 5.88621   5
 -16   1  -1 138.702 6.49888   1
 -16  -1   1 140.662 6.63892   1
  16  -1  -1 141.957 6.48304   5
  16   1   1 148.011 6.49825   1
  17   1  -1 391.890 12.1139   1
 -17   1   1 407.630 14.0319   2
  17  -1   1 390.747 12.3438   1
 -17   1   1 410.185 12.3772   1
  17  -1   1 392.587 11.8503   5
 -17  -1  -1 399.283 12.4448   1
  17   1  -1 385.144 12.0154   5
  17   1   1 376.133 12.1204   1
  17  -1  -1 391.520 12.2348   5
  17   1   1 391.164 11.6166   5
 -17   1  -1 407.331 12.3536   1
 -17  -1   1 400.944 12.5349   1
 -18  -1  -1 327.305 10.9854   1
  18   1  -1 311.737 10.4980   5
  18   1  -1 309.618 10.7453   1
  18  -1   1 312.719 10.7192   1
 -18   1   1 318.881 10.7832   1
 -18   1   1 300.131 11.9793   2
  18  -1   1 312.482 10.3399   5
  18  -1  -1 310.969 10.6658   5
 -18  -1   1 331.020 11.0446   1
  18   1   1 321.485 10.6993   1
  18   1   1 323.721 10.0947   5
 -18   1  -1 313.962 10.8026   1
  19  -1   1 45.8686 4.36232   5
  19  -1   1 39.7600 4.58212   1
 -19  -1  -1 42.7230 4.80378   1
  19   1  -1 43.8530 4.53556   5
 -19   1   1 45.6061 5.01399   1
 -19  -1   1 51.1217 5.14855   1
  19  -1  -1 48.2193 4.81688   5
  19   1   1 42.3983 4.67183   1
 -19   1  -1 49.5415 4.93787   1
  19   1   1 46.6297 4.12863   5
  20   1  -1 5.89402 3.54636   5
 -20  -1  -1 3.22215 3.86274   1
 -20   1   1 1.72395 3.83832   1
  20  -1   1 1.04774 3.07824   5
  20  -1   1 4.52971 3.70694   1
  20   1   1 6.90102 3.13781   5
  20  -1  -1 4.47964 3.52228   5
  20   1   1 12.5481 3.98911   1
 -20  -1   1 5.72812 4.08873   1
 -20   1  -1 -0.1284 3.64903   1
  21   1  -1 37.8935 4.78559   5
 -21  -1  -1 43.1289 5.25827   1
  21  -1   1 32.7943 4.80777   1
 -21   1   1 38.3141 5.31797   1
  21  -1   1 43.0563 4.60849   5
 -21  -1   1 41.6870 5.44577   1
 -21   1  -1 31.3684 4.88986   1
  21  -1  -1 37.7622 4.93583   5
  21   1   1 44.6148 4.42572   5
  21   1   1 44.2654 5.11066   1
  22  -1   1 298.025 11.5021   1
  22   1  -1 297.092 11.2350   5
 -22  -1  -1 294.016 11.8699   1
  22  -1   1 314.948 11.1262   5
  22  -1  -1 317.672 11.6332   5
  22   1   1 288.428 11.3910   1
 -22   1  -1 304.856 11.6274   1
  22   1   1 313.420 10.6891   5
  23  -1   1 23.4662 5.02488   1
  23  -1   1 23.7789 4.67137   5
  23   1   1 23.8392 4.35961   5
  23   1   1 30.2547 5.33302   1
 -23  -1   1 19.6956 5.25913   1
 -23   1  -1 25.1332 5.39654   1
 -24   1   1 42.1430 6.38790   1
  24   1  -1 32.5690 5.37159   5
  24  -1   1 43.8348 5.41958   5
  24  -1   1 33.8603 5.67911   1
  24   1   1 33.0467 5.76377   1
  24  -1  -1 35.6955 5.46291   5
 -24   1  -1 32.9339 6.03128   1
  24   1   1 36.1262 4.96891   5
 -24  -1   1 36.4885 6.15206   1
  25  -1   1 46.3892 5.65020   5
 -25   1   1 50.4434 7.00336   1
  25   1  -1 40.4796 5.83499   5
  25   1   1 50.9257 6.40313   1
  25  -1  -1 46.9746 6.16504   5
 -25  -1   1 49.3108 6.86061   1
   1   2  -1 2184.21 51.0753   4
   1   2   1 2018.95 47.4089   6
   2   2  -1 99.3306 3.49422   4
  -2   2   1 101.488 4.09086   3
  -2  -2  -1 97.6001 2.99883   5
   2  -2  -1 111.119 3.26003   1
  -2  -2   1 84.4603 3.77308   1
  -2  -2   1 99.4283 2.90943   6
   2   2   1 99.8112 3.36047   1
   2   2   1 95.2594 3.97643   3
   2  -2  -1 94.1632 3.37968   5
  -3   2   1 2131.04 57.1279   3
   3  -2   1 2178.09 49.4175   1
   3   2  -1 2088.50 49.2148   1
  -3  -2  -1 2060.26 49.2224   1
  -3   2   1 2127.58 49.0552   1
  -3  -2   1 2116.57 49.3705   1
   3  -2  -1 2143.28 49.1596   1
  -3   2  -1 2055.06 56.9879   3
   3   2   1 2023.18 49.1570   1
  -3   2  -1 2222.58 51.3667   4
   3   2   1 2156.30 57.1812   3
  -3  -2   1 1986.10 47.7821   6
   3  -2  -1 2168.06 49.3471   5
  -3   2  -1 2119.35 49.2447   1
   4  -2   1 156.183 5.02443   5
   4   2  -1 159.804 4.94917   1
  -4   2   1 165.831 4.92169   1
  -4   2   1 156.814 5.84567   3
   4  -2   1 170.220 5.22774   1
  -4  -2  -1 160.403 4.97158   1
  -4  -2   1 154.777 5.02893   1
  -4   2  -1 168.601 5.21675   4
   4  -2  -1 162.453 4.99033   5
  -4  -2   1 168.734 4.38987   6
   4  -2  -1 159.665 5.02974   1
  -4   2  -1 158.474 5.34821   3
   4   2   1 171.714 4.96255   1
   4   2   1 142.884 5.36667   3
  -4   2  -1 171.238 5.09579   1
   5  -2   1 1559.13 36.9053   5
   5   2  -1 1549.21 36.5350   1
  -5  -2  -1 1552.18 36.5718   1
  -5   2   1 1556.85 36.3497   1
   5  -2   1 1585.38 36.7138   1
  -5   2   1 1544.69 42.3497   3
   5   2   1 1601.59 42.3468   3
   5  -2  -1 1570.92 36.6692   5
   5   2   1 1537.92 36.4935   1
   5  -2  -1 1546.85 36.4481   1
  -5   2  -1 1519.23 42.0587   3
  -5  -2   1 1512.39 36.6810   1
  -5   2  -1 1558.94 37.9435   4
  -5  -2   1 1518.64 35.3348   6
  -5   2  -1 1553.32 36.4984   1
   6   2  -1 645.923 16.1092   1
  -6   2   1 628.132 15.9469   1
   6  -2   1 673.508 16.4303   5
   6  -2   1 681.858 16.4198   1
  -6  -2  -1 658.439 16.1698   1
  -6   2  -1 660.000 16.6525   4
  -6  -2   1 657.495 15.3652   6
   6  -2  -1 637.749 16.0653   1
   6  -2  -1 650.166 16.2166   5
   6   2   1 625.190 15.6560   5
   6   2   1 657.007 16.1219   1
  -6   2  -1 639.202 16.1640   1
  -6  -2   1 641.691 16.2231   1
  -6   2  -1 616.855 18.0797   3
   6   2   1 676.708 18.5477   3
  -7  -2  -1 123.649 4.57717   1
   7  -2   1 131.479 4.78991   1
   7  -2   1 130.295 4.74416   5
   7   2  -1 125.089 4.60726   1
  -7   2   1 124.949 4.51016   1
   7   2  -1 127.190 4.63185   5
  -7   2   1 128.763 5.59257   2
   7  -2  -1 119.868 4.64314   5
  -7  -2   1 121.070 4.65113   1
   7  -2  -1 117.612 4.51010   1
   7   2   1 128.124 4.50847   1
   7   2   1 129.965 4.89296   3
   7   2   1 125.155 3.90989   5
  -7  -2   1 122.986 3.94778   6
  -7   2  -1 126.992 4.62883   3
  -7   2  -1 126.289 4.64269   1
  -7   2  -1 125.219 4.50979   4
   8   2  -1 710.628 17.6029   1
   8  -2   1 701.574 17.8317   5
  -8   2   1 689.888 17.4070   1
   8  -2   1 711.246 17.8193   1
  -8   2   1 722.614 21.0310   2
   8   2  -1 705.563 17.5542   5
  -8  -2  -1 704.830 17.6963   1
   8   2   1 696.218 20.0582   3
   8  -2  -1 704.611 17.5428   1
  -8   2  -1 701.851 19.7292   3
   8   2   1 697.413 17.5788   1
  -8  -2   1 692.425 17.7268   1
  -8   2  -1 704.139 18.0355   4
   8  -2  -1 730.465 17.8674   5
   8   2   1 695.569 17.1063   5
  -8   2  -1 709.453 17.6718   1
   9   2  -1 42.3913 2.88518   1
  -9   2   1 36.3407 3.34134   2
   9  -2   1 34.5324 2.91892   1
  -9   2   1 31.4269 2.71204   1
  -9  -2  -1 33.5003 2.75005   1
   9   2  -1 38.3715 2.81435   5
   9  -2   1 37.2471 2.79946   5
   9   2   1 37.8641 2.76609   1
  -9   2  -1 34.0529 2.58564   4
   9  -2  -1 36.4743 2.77337   1
   9  -2  -1 29.8508 2.74564   5
  -9  -2   1 33.2066 2.92909   1
  -9   2  -1 39.5645 2.90297   1
  -9   2  -1 35.1506 2.43205   3
   9   2   1 38.7097 2.21744   5
 -10   2   1 778.134 23.0519   2
  10  -2   1 786.188 19.4740   1
  10   2  -1 779.290 19.3462   1
  10   2  -1 769.240 19.2921   5
  10  -2   1 768.726 19.4858   5
 -10  -2  -1 785.637 19.5401   1
 -10   2   1 763.668 19.2464   1
 -10  -2   1 782.835 19.5805   1
 -10   2  -1 780.578 19.4382   1
  10   2   1 772.789 19.3474   1
 -10   2  -1 764.921 19.7607   4
  10  -2  -1 741.458 19.2096   1
 -10   2  -1 773.384 22.3498   2
  10  -2  -1 776.212 19.5943   5
  10   2   1 754.449 18.8920   5
  11  -2   1 725.712 18.2820   5
  11   2  -1 708.050 17.9837   1
  11  -2   1 728.328 18.2484   1
 -11   2   1 694.682 21.4211   2
 -11  -2  -1 707.705 18.2275   1
 -11   2   1 707.488 17.9694   1
  11   2  -1 677.490 17.8933   5
 -11   2  -1 726.288 18.0472   1
 -11   2  -1 671.193 18.3996   4
 -11   2  -1 689.136 20.6573   2
 -11  -2   1 719.892 18.2085   1
  11  -2  -1 699.582 18.1965   5
  11  -2  -1 723.340 17.9014   1
  11   2   1 716.599 18.0471   1
  11   2   1 707.449 17.5701   5
  12   2  -1 84.3326 4.35964   1
  12  -2   1 88.5780 4.34997   5
 -12   2   1 73.3391 4.14820   1
  12  -2   1 73.6475 4.29601   1
 -12   2   1 89.1546 5.22208   2
  12   2  -1 86.7921 4.29866   5
 -12  -2  -1 84.6930 4.47840   1
  12   2   1 91.4983 3.78206   5
  12  -2  -1 78.8656 4.40872   5
 -12   2  -1 85.1880 4.05252   2
 -12  -2   1 87.8296 4.60678   1
  12  -2  -1 75.3450 4.10861   1
  12   2   1 82.3695 4.27557   1
 -12   2  -1 77.7666 4.15089   1
  13  -2   1 706.743 18.1803   5
 -13   2   1 682.453 17.9154   1
  13   2  -1 666.114 17.9249   5
 -13  -2  -1 692.418 18.3465   1
  13   2  -1 694.529 18.0253   1
  13  -2   1 706.901 18.3350   1
 -13   2   1 704.859 21.4063   2
  13  -2  -1 676.821 18.2474   5
  13   2   1 696.688 17.5688   5
 -13  -2   1 681.152 18.2914   1
  13   2   1 702.140 18.0297   1
  13  -2  -1 683.755 18.0017   1
 -13   2  -1 682.829 18.0349   1
 -14   2   1 1000.68 28.5983   2
 -14   2   1 953.785 23.9669   1
 -14  -2  -1 957.697 24.3775   1
  14   2  -1 950.702 24.0388   1
  14   2  -1 954.444 24.0768   5
  14  -2   1 938.601 24.3761   1
  14  -2   1 955.403 24.2631   5
  14  -2  -1 947.076 24.3444   5
  14   2   1 946.034 23.6088   5
  14   2   1 947.438 24.0816   1
 -14  -2   1 962.734 24.4245   1
 -14   2  -1 927.891 24.1757   1
  14  -2  -1 936.728 24.0893   1
 -15   2   1 129.328 6.84209   2
  15   2  -1 132.536 5.99132   1
  15  -2   1 128.084 6.06589   1
 -15   2   1 125.685 5.91604   1
 -15  -2  -1 120.580 6.12393   1
  15  -2   1 122.646 5.81866   5
  15   2  -1 132.525 5.86340   5
  15  -2  -1 117.794 5.98051   5
 -15   2  -1 126.210 5.94259   1
  15   2   1 127.820 5.97330   1
  15   2   1 126.920 5.24312   5
 -15  -2   1 126.583 6.30116   1
 -16   2   1 59.4922 4.77182   1
 -16  -2  -1 73.9614 5.13682   1
  16   2  -1 75.6850 4.96479   1
 -16   2   1 68.3266 5.38308   2
  16  -2   1 78.1557 5.21388   1
  16   2  -1 80.9165 4.85733   5
  16  -2   1 65.2060 4.64398   5
  16  -2  -1 60.8541 4.83336   5
  16   2   1 71.6961 4.16017   5
  16   2   1 69.4873 4.87325   1
 -16  -2   1 72.7784 5.24584   1
 -16   2  -1 70.5440 5.00929   1
 -17   2   1 249.082 9.26517   1
  17  -2   1 252.620 9.10063   5
  17  -2   1 253.621 9.41640   1
  17   2  -1 249.929 9.15174   1
 -17   2   1 242.958 10.3824   2
  17   2  -1 248.274 8.91057   5
 -17  -2  -1 255.482 9.48397   1
 -17   2  -1 256.819 9.33709   1
  17  -2  -1 259.833 9.46279   5
  17   2   1 258.734 8.45723   5
 -17  -2   1 244.821 9.51674   1
  17   2   1 251.549 9.13348   1
  18  -2   1 345.074 11.2832   5
  18   2  -1 340.452 11.2228   5
  18   2  -1 335.379 11.4504   1
 -18   2   1 337.390 13.0324   2
 -18  -2  -1 335.355 11.7332   1
  18  -2   1 348.076 11.6476   1
 -18   2   1 342.088 11.4420   1
  18   2   1 348.713 10.6433   5
  18   2   1 332.733 11.3808   1
 -18  -2   1 343.404 11.8869   1
 -18   2  -1 353.922 11.5083   1
  18  -2  -1 345.126 11.6338   5
 -19   2   1 169.333 7.94194   1
  19   2  -1 161.454 7.46750   5
  19  -2   1 173.716 7.68156   5
 -19  -2  -1 175.983 8.28747   1
  19  -2   1 164.390 7.97909   1
 -19  -2   1 160.536 8.28017   1
  19   2   1 168.290 6.96784   5
 -19   2  -1 172.468 7.94587   1
  19   2   1 155.711 7.70369   1
  19  -2  -1 168.439 8.03750   5
  20  -2   1 191.991 8.23851   5
 -20   2   1 185.923 8.68201   1
  20  -2   1 179.491 8.70633   1
  20   2  -1 193.851 8.28171   5
  20   2   1 190.992 8.58447   1
 -20  -2   1 175.263 8.92561   1
  20  -2  -1 186.850 8.68731   5
 -20   2  -1 186.658 8.55593   1
  20   2   1 185.738 7.55927   5
 -21   2   1 73.7067 6.19629   1
  21   2  -1 82.5946 5.94372   5
  21  -2   1 75.0585 6.28833   1
  21  -2   1 80.7763 5.85065   5
 -21   2  -1 69.5508 6.12809   1
  21   2   1 72.6563 5.98859   1
  21   2   1 73.4993 5.38342   5
 -21  -2   1 60.6751 6.20602   1
  21  -2  -1 76.3090 6.23696   5
  22  -2   1 85.8404 6.83641   1
 -22   2   1 83.6902 6.84793   1
  22  -2   1 74.8952 6.05258   5
  22   2  -1 86.5780 6.24341   5
  22  -2  -1 76.4577 6.54914   5
 -22   2  -1 79.9809 6.71699   1
 -22  -2   1 78.3514 6.95439   1
  22   2   1 85.4272 6.67608   1
  23   2  -1 51.1378 5.66414   5
 -23   2   1 36.2456 5.95409   1
 -23  -2   1 47.4967 6.24681   1
  23   2   1 42.7414 5.65412   1
  23  -2  -1 34.9606 5.74908   5
  24   2  -1 56.9324 5.99106   5
 -24   2   1 50.4652 6.60037   1
  24   2   1 36.4106 5.81064   1
 -24  -2   1 38.5283 6.47200   1
 -24   2  -1 41.8493 6.27626   1
  24  -2  -1 40.3858 6.00317   5
   0  -3  -1 1555.32 37.5864   5
   0   3  -1 1590.96 39.4279   4
   0   3   1 1609.12 37.6314   1
   0   3   1 1614.33 43.8281   3
   0  -3  -1 1613.36 37.7670   1
   0  -3   1 1571.21 37.8009   1
   0  -3   1 1604.70 38.0495   5
   0   3  -1 1615.02 37.7339   1
   1  -3   1 611.468 15.5562   1
   1   3  -1 624.618 15.3557   1
  -1  -3  -1 567.379 14.9360   5
  -1   3   1 617.242 17.7722   3
  -1   3   1 605.664 15.1166   1
  -1  -3  -1 617.851 15.3954   1
   1  -3   1 610.101 15.4857   5
  -1   3  -1 613.730 17.8156   3
   1   3   1 608.968 15.1767   1
  -1  -3   1 584.813 15.4255   5
  -1  -3   1 605.165 15.5145   1
   1  -3  -1 598.313 15.0868   5
  -1   3  -1 626.572 16.1034   4
   1   3   1 601.620 17.8506   3
  -1   3  -1 625.687 15.3809   1
   1  -3  -1 610.605 15.2260   1
  -2   3   1 543.538 13.5435   1
   2  -3   1 544.342 13.8867   1
   2   3  -1 516.674 13.6540   1
   2  -3   1 543.981 13.8890   5
  -2  -3  -1 533.498 13.6602   1
  -2  -3  -1 519.933 13.3115   5
  -2   3   1 532.548 12.7505   6
  -2   3   1 532.705 15.8319   3
  -2  -3   1 515.715 13.9246   1
  -2   3  -1 557.981 14.2465   4
   2  -3  -1 540.517 13.6041   5
  -2   3  -1 531.139 13.6892   1
   2   3   1 517.073 15.8598   3
  -2   3  -1 538.038 15.8726   3
   2  -3  -1 555.580 13.6510   1
   2   3   1 529.432 13.4807   1
  -3   3   1 675.664 16.8756   1
  -3  -3  -1 696.541 17.1324   1
   3   3  -1 692.202 17.0662   1
  -3   3   1 682.449 19.8513   3
   3  -3   1 672.272 17.2604   1
  -3   3   1 683.476 16.1879   6
   3  -3   1 678.031 17.2966   5
  -3  -3   1 693.470 17.2934   1
   3  -3  -1 684.430 16.9680   1
   3   3   1 676.953 16.9311   1
   3   3   1 679.863 19.8028   3
  -3   3  -1 694.099 17.7146   4
  -3   3  -1 664.654 19.6664   3
  -3   3  -1 686.156 17.0616   1
   3  -3  -1 691.266 17.0004   5
  -4   3   1 917.009 26.0966   3
  -4  -3  -1 930.764 22.5796   1
   4  -3   1 903.353 22.6910   5
   4   3  -1 938.483 22.4826   1
   4  -3   1 912.213 22.5938   1
  -4   3   1 923.070 22.3400   1
  -4  -3   1 892.342 22.6566   1
   4  -3  -1 901.498 22.5235   5
   4  -3  -1 932.800 22.4589   1
   4   3   1 903.154 22.2953   1
  -4   3  -1 916.418 25.8922   3
  -4   3  -1 940.391 22.5295   1
  -4   3  -1 962.246 23.3667   4
   4   3   1 937.431 26.2437   3
  -5   3   1 1222.57 33.5002   3
  -5  -3  -1 1210.67 28.9614   1
   5  -3   1 1205.54 29.2053   5
   5   3  -1 1189.99 28.8348   1
  -5   3   1 1196.27 28.7574   1
   5  -3   1 1193.89 29.0886   1
  -5   3  -1 1196.32 33.2266   3
   5  -3  -1 1191.47 28.8671   1
  -5   3  -1 1208.85 28.8501   1
  -5   3  -1 1190.41 29.9472   4
   5  -3  -1 1188.36 28.9325   5
   5   3   1 1240.27 33.5230   3
  -5  -3   1 1196.24 29.0598   1
   5   3   1 1175.13 28.7230   1
   6   3  -1 875.912 21.8445   1
  -6   3   1 878.649 21.6940   1
  -6  -3  -1 911.102 22.0196   1
   6  -3   1 884.836 22.2173   1
  -6   3   1 882.256 25.4099   3
   6  -3   1 892.337 22.1983   5
  -6  -3   1 880.426 22.0776   1
   6  -3  -1 864.395 21.9358   1
  -6   3  -1 888.529 21.8828   1
   6  -3  -1 885.682 21.9440   5
   6   3   1 941.692 25.3789   3
   6   3   1 883.408 21.7748   1
  -6   3  -1 875.619 24.9539   3
  -6   3  -1 892.907 22.5413   4
   7  -3   1 707.881 18.4105   1
  -7   3   1 702.233 17.9527   1
   7  -3   1 720.581 18.4474   5
  -7  -3  -1 728.957 18.2382   1
   7   3  -1 739.324 18.1789   1
  -7   3   1 709.461 20.9201   3
  -7  -3   1 728.730 18.3300   1
   7  -3  -1 697.861 17.9446   1
  -7   3  -1 711.121 18.1363   1
  -7   3  -1 701.090 20.4817   3
   7   3   1 727.976 18.0361   1
  -7   3  -1 715.252 18.5568   4
   7   3   1 758.081 20.9848   3
   7  -3  -1 707.131 18.1556   5
   8  -3   1 166.186 6.06434   5
  -8  -3  -1 161.451 5.89800   1
  -8   3   1 153.469 6.65996   3
   8  -3   1 160.229 6.03580   1
   8   3  -1 150.752 5.75286   1
  -8   3   1 160.673 5.68468   1
   8   3   1 160.336 5.70808   1
   8   3   1 162.242 6.48809   3
   8  -3  -1 156.863 5.77540   1
  -8   3  -1 162.048 5.64774   4
   8  -3  -1 157.527 5.90319   5
  -8  -3   1 166.163 6.06165   1
  -8   3  -1 165.380 6.16204   3
  -8   3  -1 158.241 5.83568   1
   8   3   1 164.917 5.05548   5
   9  -3   1 6.76156 2.43321   1
  -9  -3  -1 -0.1235 2.03960   1
   9  -3   1 2.42581 2.12771   5
  -9   3   1 2.73592 2.62572   2
  -9   3   1 3.48223 2.13203   1
   9   3  -1 4.62360 2.24187   1
   9   3  -1 3.27415 2.12852   5
  -9   3  -1 6.87267 2.07437   4
  -9   3  -1 2.21578 2.13440   1
   9   3   1 2.34614 2.13313   3
  -9   3  -1 6.64176 2.16894   3
   9   3   1 7.78488 1.69548   5
   9  -3  -1 8.64410 2.35469   1
   9   3   1 9.42829 2.24070   1
  -9  -3   1 6.52409 1.45337   6
   9  -3  -1 4.63645 2.27109   5
  -9  -3   1 7.56317 2.44657   1
  10   3  -1 164.644 6.20976   1
 -10   3   1 170.745 7.48077   2
  10  -3   1 172.865 6.58029   1
  10  -3   1 162.178 6.27852   5
 -10  -3  -1 162.367 6.23757   1
 -10   3   1 162.157 6.05326   1
  10   3  -1 169.510 6.04111   5
 -10  -3   1 159.511 6.39833   1
  10  -3  -1 149.306 6.20024   5
 -10  -3   1 164.139 5.04938   6
  10   3   1 171.100 5.39829   5
 -10   3  -1 163.659 6.22306   1
 -10   3  -1 157.070 6.27206   3
  10  -3  -1 155.919 6.21005   1
 -10   3  -1 163.350 5.87824   4
  10   3   1 163.099 6.03086   1
  10   3   1 164.877 6.59404   3
  11  -3   1 183.004 7.03980   1
  11   3  -1 185.019 6.79914   1
 -11  -3  -1 193.234 6.89614   1
 -11   3   1 184.128 8.00166   2
  11   3  -1 190.984 6.72751   5
  11  -3   1 179.946 6.87992   5
 -11   3   1 180.671 6.64384   1
 -11   3  -1 181.341 6.40506   4
  11   3   1 185.207 5.95289   5
  11  -3  -1 179.583 6.86891   1
  11  -3  -1 192.390 7.07509   5
  11   3   1 176.547 7.24456   3
 -11   3  -1 194.505 7.04733   3
 -11  -3   1 193.427 7.17867   1
 -11  -3   1 178.889 5.71943   6
 -11   3  -1 180.945 6.72780   1
  11   3   1 185.389 6.73379   1
 -12   3   1 129.193 6.71408   2
  12   3  -1 121.654 5.50101   5
 -12  -3  -1 124.273 5.77772   1
  12  -3   1 128.724 5.76334   5
  12   3  -1 129.668 5.75088   1
  12  -3   1 119.480 5.87523   1
 -12   3   1 128.946 5.59623   1
  12  -3  -1 125.758 5.81967   5
  12   3   1 128.949 4.82207   5
 -12   3  -1 123.958 5.23128   4
  12   3   1 126.609 5.64932   1
 -12   3  -1 131.422 5.76181   1
  12   3   1 120.564 5.88609   3
 -12  -3   1 122.938 5.94290   1
  13  -3   1 243.807 8.69023   1
  13   3  -1 239.474 8.37732   1
 -13  -3  -1 239.201 8.55207   1
  13  -3   1 232.219 8.45140   5
 -13   3   1 238.564 8.32469   1
  13   3  -1 246.032 8.19105   5
 -13   3   1 250.976 9.91893   2
  13   3   1 236.502 8.92797   3
  13   3   1 242.815 8.30426   1
 -13   3  -1 240.813 8.41733   1
  13  -3  -1 233.304 8.51115   5
 -13   3  -1 230.096 7.92236   4
  13   3   1 243.293 7.52829   5
 -13  -3   1 243.894 8.73162   1
  14  -3   1 78.2907 4.94251   5
 -14   3   1 74.1422 4.95430   1
 -14   3   1 77.7170 5.69599   2
  14   3  -1 73.0714 4.89515   1
  14   3  -1 76.8785 4.72110   5
  14  -3   1 81.7240 5.19401   1
 -14  -3  -1 74.6267 5.04183   1
 -14   3  -1 76.4564 4.95610   1
  14  -3  -1 71.0506 4.91116   5
  14   3   1 69.6808 4.72497   3
  14   3   1 80.3484 4.07848   5
 -14   3  -1 72.9854 4.36694   4
  14   3   1 77.4130 4.85594   1
 -14  -3   1 81.5371 5.30570   1
  15   3  -1 57.5526 4.64877   1
  15  -3   1 57.1597 4.93623   1
  15   3  -1 55.4723 4.27854   5
  15  -3   1 50.6544 4.47633   5
 -15   3   1 53.3461 5.33368   2
 -15   3   1 52.9778 4.57088   1
 -15  -3  -1 65.0738 4.90154   1
  15   3   1 62.3373 4.61902   1
  15   3   1 53.7054 4.37600   3
  15   3   1 59.7266 3.85522   5
 -15   3  -1 60.8505 4.81889   1
 -15  -3   1 62.3988 5.00592   1
 -15   3  -1 56.4262 4.12411   4
  15  -3  -1 60.8135 4.80344   5
 -16   3   1 147.791 7.80222   2
  16   3  -1 129.086 6.60397   1
  16  -3   1 133.692 6.96008   1
 -16  -3  -1 128.955 6.84090   1
 -16   3   1 135.436 6.74655   1
  16   3  -1 139.713 6.38047   5
  16  -3   1 135.150 6.64307   5
 -16   3  -1 138.879 6.17254   4
  16   3   1 136.320 5.79816   5
 -16  -3   1 128.249 7.02625   1
 -16   3  -1 131.544 6.73269   1
  16   3   1 140.216 6.59094   1
  16  -3  -1 128.042 6.70564   5
 -17   3   1 146.034 8.02041   2
 -17   3   1 138.532 6.90692   1
  17  -3   1 132.077 6.75957   5
  17  -3   1 137.410 7.20625   1
  17   3  -1 139.073 6.65498   5
  17   3  -1 127.522 6.60582   1
  17   3   1 135.468 6.20985   5
 -17   3  -1 143.909 7.21453   1
  17  -3  -1 131.714 7.00563   5
 -17  -3   1 150.342 7.31273   1
  17   3   1 140.674 6.82657   1
  18   3  -1 43.2595 4.85202   1
 -18   3   1 49.5986 5.07557   1
  18  -3   1 44.8121 5.12014   1
  18  -3   1 39.5806 4.62309   5
  18   3  -1 46.7950 4.43637   5
 -18  -3   1 42.9025 5.22365   1
  18   3   1 43.4317 4.82541   1
 -18   3  -1 44.2294 5.00461   1
  18  -3  -1 45.9549 5.01752   5
  19  -3   1 89.5283 6.14513   5
  19  -3   1 100.479 6.76402   1
  19   3  -1 101.880 6.20444   5
 -19   3   1 98.5075 6.54844   1
  19   3   1 104.907 6.46639   1
 -19  -3   1 100.944 6.94655   1
  19  -3  -1 110.163 6.85247   5
 -19   3  -1 98.5634 6.60626   1
  20  -3   1 108.643 7.35736   1
 -20   3   1 111.027 7.19832   1
  20  -3   1 114.495 6.96419   5
  20   3  -1 100.477 6.48852   5
 -20   3  -1 114.239 7.17294   1
  20  -3  -1 127.305 7.47742   5
  20   3   1 123.720 7.23922   1
 -20  -3   1 120.589 7.74925   1
  21  -3   1 4.44676 4.01697   5
 -21   3   1 5.99997 4.42130   1
  21   3  -1 -0.9814 3.77236   5
 -21  -3   1 2.02051 4.64763   1
 -21   3  -1 -1.2553 4.02244   1
  21  -3  -1 5.60117 4.30790   5
  21   3   1 -0.8675 3.94937   1
  22  -3   1 172.399 8.88507   5
  22   3  -1 186.370 8.75205   5
  22  -3  -1 178.497 9.27464   5
 -22  -3   1 162.725 9.48928   1
 -22   3  -1 161.013 8.93162   1
  22   3   1 178.540 9.10732   1
  23   3  -1 24.9341 5.09551   5
  23  -3   1 23.8689 5.35504   5
  23   3   1 24.9225 5.36748   1
 -23  -3   1 31.6237 6.37124   1
 -23   3  -1 20.3632 5.75280   1
   1   4  -1 54.6679 4.21740   3
   2   4  -1 146.150 5.45995   1
  -2  -4  -1 135.084 5.49075   1
  -2  -4  -1 142.024 5.04217   5
   2   4  -1 133.509 6.34862   3
   2   4   1 141.009 5.31083   1
  -2  -4   1 138.422 5.82372   1
   2   4   1 128.570 6.24793   3
   3   4  -1 506.305 13.6360   1
  -3  -4  -1 500.356 13.6107   1
  -3   4   1 509.772 12.3682   6
  -3  -4   1 476.392 13.6526   1
   3   4   1 513.442 15.8382   3
   3   4   1 505.338 13.4437   1
   3  -4  -1 515.927 13.5779   1
   3  -4  -1 513.245 13.4446   5
  -4   4   1 558.135 14.6965   1
  -4   4   1 539.821 17.2996   3
   4  -4   1 564.915 15.0924   1
   4   4  -1 562.130 14.8644   1
  -4   4   1 546.953 13.7311   6
   4  -4   1 568.005 15.1235   5
  -4  -4  -1 574.490 15.0480   1
  -4   4  -1 563.168 17.1409   3
   4  -4  -1 545.848 14.7708   5
  -4   4  -1 577.547 15.3058   4
  -4   4  -1 559.789 14.9173   1
   4  -4  -1 555.663 14.8767   1
   4   4   1 580.454 17.4822   3
   4   4   1 551.767 14.6730   1
  -4  -4   1 560.483 15.1492   1
   5  -4   1 922.797 23.1542   5
  -5  -4  -1 925.551 22.8705   1
   5  -4   1 924.950 23.1436   1
   5   4  -1 930.875 22.8057   1
  -5   4   1 886.585 22.5626   1
  -5   4   1 898.153 26.4973   3
  -5   4  -1 886.316 22.7831   1
   5   4   1 940.775 26.5980   3
   5  -4  -1 899.223 22.9199   1
  -5   4  -1 902.233 26.2498   3
  -5  -4   1 919.312 23.0811   1
   5   4   1 903.113 22.5895   1
   5  -4  -1 937.012 22.8673   5
  -5   4  -1 871.070 23.4493   4
   6  -4   1 355.314 10.5132   5
   6  -4   1 353.118 10.7595   1
  -6  -4  -1 347.933 10.4817   1
  -6   4   1 351.367 12.2459   3
   6   4  -1 366.419 10.4291   1
  -6   4   1 356.487 10.2714   1
   6   4   1 363.639 12.1311   3
   6  -4  -1 346.876 10.4661   1
   6   4   1 366.173 10.2956   1
  -6   4  -1 340.759 11.7771   3
  -6   4  -1 348.242 10.3641   4
   6  -4  -1 353.134 10.4619   5
  -6  -4   1 357.285 10.7316   1
  -6   4  -1 355.676 10.4960   1
  -7   4   1 73.7204 4.19139   1
  -7  -4  -1 75.3459 4.32332   1
  -7   4   1 53.1868 4.45253   3
   7   4  -1 67.7499 4.27436   1
   7  -4   1 59.1921 4.01922   5
   7  -4   1 71.3852 4.55164   1
  -7   4  -1 64.6593 4.25924   1
  -7   4  -1 73.7922 4.00967   4
   7   4   1 67.4189 4.72252   3
  -7   4  -1 76.2710 4.63498   3
   7  -4  -1 69.4955 4.31680   1
   7   4   1 73.1099 4.11969   1
  -7  -4   1 79.9031 4.65763   1
   7  -4  -1 72.4508 4.33585   5
  -8  -4  -1 619.352 16.2822   1
   8  -4   1 611.109 16.4700   5
  -8   4   1 568.615 18.4367   3
  -8   4   1 593.975 15.9160   1
   8   4  -1 606.263 16.1011   1
   8  -4   1 594.056 16.3325   1
  -8   4  -1 613.240 18.1589   3
   8   4   1 584.207 15.8488   1
  -8   4  -1 590.277 16.0837   4
  -8   4  -1 587.972 16.0187   1
   8   4   1 608.508 18.5777   3
   8  -4  -1 610.280 16.2282   5
  -8  -4   1 603.020 16.4309   1
   9   4  -1 279.672 8.81512   1
  -9   4   1 258.601 10.0777   3
  -9  -4  -1 271.453 8.84885   1
   9  -4   1 257.166 9.03937   1
   9  -4   1 266.572 9.05716   5
  -9   4   1 262.036 8.53449   1
  -9   4  -1 264.457 8.68911   1
  -9   4  -1 269.302 9.62436   3
   9   4   1 257.632 7.79343   5
  -9   4  -1 262.313 8.44094   4
   9  -4  -1 246.908 8.76955   5
   9   4   1 275.056 8.63285   1
  -9  -4   1 260.885 9.18035   1
   9   4   1 257.140 9.92856   3
 -10  -4  -1 44.2301 3.96610   1
  10  -4   1 41.9301 4.08925   5
  10   4  -1 36.2098 3.80979   1
 -10   4   1 39.2716 4.52843   3
 -10   4   1 46.8274 3.89740   1
  10  -4   1 42.9506 4.22928   1
  10   4   1 41.9804 3.03786   5
 -10   4  -1 41.2731 3.90469   1
  10  -4  -1 37.3995 3.91076   5
  10   4   1 43.2744 3.81834   1
 -10  -4   1 51.4914 4.33803   1
 -10   4  -1 43.4751 3.99392   3
  10   4   1 37.5513 4.12940   3
 -10   4  -1 41.6131 3.42897   4
  11   4  -1 209.358 7.50929   5
 -11   4   1 201.814 7.62641   1
  11  -4   1 208.201 8.20779   1
  11  -4   1 195.204 7.85363   5
 -11  -4  -1 204.224 7.87949   1
  11   4  -1 205.315 7.75860   1
 -11   4   1 188.000 9.08729   2
 -11   4  -1 209.118 8.18767   3
 -11   4  -1 202.033 7.22686   4
  11   4   1 205.556 7.60668   1
  11   4   1 203.812 8.53744   3
 -11  -4   1 203.474 8.04854   1
  11   4   1 203.868 6.70152   5
  11  -4  -1 190.963 7.80323   5
 -11   4  -1 197.090 7.74046   1
  12  -4   1 47.5714 4.41660   5
  12   4  -1 51.9770 4.26080   5
 -12   4   1 49.3802 4.29860   1
  12  -4   1 60.1812 4.86849   1
 -12   4   1 57.2000 5.47058   2
  12   4  -1 56.4210 4.50875   1
 -12   4  -1 57.3363 3.97570   4
 -12   4  -1 55.8643 4.48942   3
 -12  -4   1 58.8366 4.94147   1
  12   4   1 47.9393 4.60812   3
  12   4   1 56.0026 3.60565   5
  12  -4  -1 59.5798 4.72274   5
  12   4   1 49.8560 4.24448   1
 -12   4  -1 57.5243 4.54264   1
  13   4  -1 178.734 7.14899   5
  13  -4   1 169.999 7.72389   1
  13   4  -1 170.003 7.38214   1
 -13   4   1 179.420 8.82033   2
 -13   4   1 169.500 7.22069   1
  13  -4   1 184.989 7.76871   5
  13   4   1 172.684 7.29692   1
  13   4   1 173.514 8.02935   3
 -13  -4   1 169.004 7.81185   1
  13  -4  -1 166.418 7.55013   5
 -13   4  -1 172.175 6.86315   4
 -13   4  -1 176.173 7.42256   1
  14  -4   1 811.402 21.6195   1
 -14   4   1 792.152 25.1849   2
  14   4  -1 783.348 21.1960   1
  14  -4   1 798.579 21.5406   5
  14   4  -1 774.795 20.8610   5
 -14   4   1 797.507 20.9794   1
  14  -4  -1 769.307 21.3375   5
  14   4   1 794.533 21.1811   1
 -14  -4   1 809.533 21.7666   1
  14   4   1 783.431 24.0657   3
 -14   4  -1 788.734 21.2214   1
  15  -4   1 153.270 7.73484   1
  15   4  -1 159.055 7.18613   5
  15   4  -1 181.077 7.77117   1
  15  -4   1 159.069 7.52864   5
 -15   4   1 157.453 7.23433   1
 -15   4   1 164.442 8.89905   2
 -15  -4   1 159.177 7.96382   1
  15   4   1 167.329 7.50207   1
  15  -4  -1 171.438 7.88878   5
 -15   4  -1 181.036 7.71525   1
  15   4   1 166.627 8.06577   3
  16   4  -1 421.467 13.2104   5
  16  -4   1 435.478 14.0389   1
 -16   4   1 424.733 16.0066   2
  16   4  -1 437.420 13.6852   1
 -16   4   1 437.874 13.6423   1
  16  -4   1 428.838 13.8953   5
 -16  -4   1 459.181 14.3221   1
 -16   4  -1 421.497 13.6308   1
  16   4   1 417.926 14.9483   3
  16  -4  -1 450.374 14.0920   5
  16   4   1 418.475 13.4720   1
  17   4  -1 74.8303 5.41921   5
  17  -4   1 73.1690 6.16033   1
  17  -4   1 74.2359 5.87632   5
 -17   4   1 76.2028 5.89551   1
  17   4  -1 68.8467 5.85029   1
 -17   4   1 70.3031 6.89692   2
 -17  -4   1 91.5018 6.60219   1
  17   4   1 77.0962 5.82062   1
 -17   4  -1 64.6099 5.72160   1
  17  -4  -1 74.3462 6.08774   5
 -18   4   1 46.4631 5.43521   1
  18   4  -1 43.1224 4.89452   5
  18  -4   1 49.0966 5.31024   5
  18  -4  -1 43.8263 5.52614   5
 -18  -4   1 43.3208 5.77062   1
  18   4   1 48.2083 5.21708   1
 -18   4  -1 44.9610 5.37198   1
 -19   4   1 4.50313 4.29428   1
  19  -4   1 2.88385 3.99328   5
  19   4  -1 1.71170 3.67203   5
  19  -4  -1 6.83246 4.42550   5
  19   4   1 6.14806 4.06447   1
 -19   4  -1 5.04158 4.26209   1
 -19  -4   1 2.00247 4.47253   1
 -20   4   1 63.5473 6.14652   1
  20  -4   1 60.4299 6.09667   5
  20   4  -1 72.6357 5.94296   5
  20  -4  -1 65.1218 6.53813   5
  20   4   1 64.0273 6.17587   1
 -20  -4   1 59.0287 6.60910   1
 -20   4  -1 59.2764 6.21870   1
  21  -4   1 397.908 14.2708   5
  21   4  -1 391.494 13.6039   5
 -21   4   1 414.697 14.2705   1
 -21  -4   1 391.149 14.9279   1
  21  -4  -1 398.108 14.5483   5
 -21   4  -1 392.996 14.0482   1
  21   4   1 411.128 14.2490   1
   0   5  -1 132.304 5.95889   1
   0   5   1 128.167 5.74660   1
   0   5   1 119.217 6.81268   3
   0  -5  -1 116.687 5.48026   5
   0   5  -1 117.912 6.84948   3
   0  -5   1 123.325 5.98766   5
   0  -5   1 123.149 6.11452   1
  -1   5   1 425.252 14.8858   3
   1   5  -1 421.367 14.9623   3
   1  -5   1 447.452 13.1803   5
  -1   5   1 421.807 12.7944   1
   1  -5   1 430.730 13.2525   1
  -1  -5  -1 447.393 12.6090   5
   1   5  -1 447.599 12.8377   1
   1   5   1 459.373 15.2142   3
   1  -5  -1 447.592 12.6073   5
  -1  -5   1 462.879 13.4880   1
   1   5   1 452.341 12.6887   1
  -1   5  -1 449.052 15.1223   3
  -1   5  -1 439.938 12.9608   1
  -2   5   1 35.7428 4.42358   3
   2   5  -1 32.8136 3.79128   1
   2  -5   1 38.1270 4.06859   1
   2  -5   1 35.7854 3.94597   5
   2   5  -1 31.5104 4.43941   3
  -2   5   1 40.9862 3.78206   1
   2   5   1 38.2333 3.64575   1
  -2  -5   1 32.7933 4.08114   1
   2   5   1 25.8204 4.16963   3
   2  -5  -1 34.8897 3.53599   5
  -2   5  -1 38.9075 3.98880   1
  -2   5  -1 43.3715 4.44621   3
   3  -5   1 156.417 6.60141   5
  -3   5   1 170.902 6.50778   1
   3   5  -1 151.151 6.55750   1
   3   5  -1 141.806 7.63102   3
  -3   5   1 140.948 7.49468   3
   3  -5   1 146.286 6.77466   1
   3  -5  -1 153.244 6.35710   5
   3   5   1 154.152 6.38393   1
  -3   5  -1 158.113 6.65447   1
   3   5   1 140.835 7.41173   3
  -3  -5   1 155.013 6.93059   1
  -3   5  -1 139.017 7.30773   3
  -4   5   1 168.191 6.68937   1
   4   5  -1 173.401 6.90865   1
  -4   5   1 163.928 8.00907   3
   4  -5   1 181.278 7.23871   5
   4   5  -1 166.738 8.30535   3
   4  -5   1 164.707 6.92741   1
   4   5   1 174.270 6.90311   1
  -4  -5   1 182.899 7.50901   1
   4   5   1 182.254 8.41033   3
   4  -5  -1 171.516 6.73287   5
  -4   5  -1 179.334 8.12055   3
  -4   5  -1 179.708 7.01524   1
   5   5  -1 315.619 10.0879   1
  -5   5   1 282.053 11.3077   3
   5  -5   1 292.466 10.2436   1
   5  -5   1 301.297 10.1820   5
  -5   5   1 297.241 9.66811   1
   5   5  -1 308.697 11.6613   3
  -5   5  -1 309.196 11.4105   3
  -5   5  -1 309.572 9.81895   4
  -5  -5   1 313.800 10.4168   1
   5   5   1 299.089 11.6315   3
   5  -5  -1 296.318 9.78582   5
  -5   5  -1 311.538 10.0581   1
   5   5   1 293.611 9.62887   1
   6   5  -1 1198.39 30.3977   1
  -6   5   1 1195.96 30.3454   1
   6  -5   1 1211.48 30.8069   5
   6   5  -1 1272.52 35.7440   3
  -6   5   1 1223.48 35.4065   3
   6  -5   1 1209.82 30.9253   1
  -6   5  -1 1226.51 31.3274   4
  -6   5  -1 1210.38 35.0701   3
  -6   5  -1 1216.80 30.4964   1
  -6  -5   1 1231.73 30.8996   1
   6   5   1 1205.44 30.3474   1
   6  -5  -1 1230.80 30.5864   5
   6   5   1 1268.60 35.6459   3
  -7   5   1 191.733 7.54365   1
   7  -5   1 195.127 8.04239   1
   7   5  -1 188.010 7.56799   1
  -7   5   1 198.470 9.03866   3
   7  -5   1 186.628 7.88343   5
  -7   5  -1 197.845 7.39600   4
   7   5   1 188.784 8.92947   3
   7   5   1 189.751 7.48918   1
  -7  -5   1 198.153 8.04899   1
   7  -5  -1 177.092 7.59143   5
  -7   5  -1 193.755 7.58993   1
  -7   5  -1 198.293 8.51008   3
   8   5  -1 163.081 7.14218   1
   8  -5   1 159.736 7.38710   1
  -8   5   1 158.702 6.70615   1
  -8   5   1 150.587 8.09371   3
   8  -5   1 161.133 7.27828   5
   8   5   1 153.052 6.73449   1
   8   5   1 148.452 7.98571   3
  -8   5  -1 162.704 6.66757   4
   8  -5  -1 156.536 7.16929   5
  -8   5  -1 153.506 6.95651   1
  -8  -5   1 171.389 7.44774   1
  -8   5  -1 167.067 7.83037   3
  -9   5   1 385.998 11.8900   1
   9  -5   1 382.255 12.3425   5
  -9   5   1 381.929 13.9877   3
   9   5  -1 396.804 12.2996   1
   9  -5   1 368.236 12.3503   1
  -9  -5   1 388.820 12.6231   1
  -9   5  -1 391.564 11.8494   4
   9   5   1 397.671 13.9724   3
  -9   5  -1 389.375 13.5256   3
   9  -5  -1 383.045 12.2209   5
  -9   5  -1 401.841 12.2776   1
   9   5   1 386.729 11.9898   1
 -10   5   1 224.830 8.59852   1
  10  -5   1 239.529 9.14349   1
 -10   5   1 228.134 10.0747   3
  10  -5   1 221.475 8.90039   5
  10   5  -1 237.550 8.81209   1
 -10   5  -1 228.971 9.54790   3
 -10  -5   1 237.716 9.24705   1
  10   5   1 212.671 8.43389   1
  10  -5  -1 218.606 8.79061   5
 -10   5  -1 212.897 8.59137   1
 -10   5  -1 224.369 8.32602   4
  10   5   1 231.876 9.93277   3
 -11   5   1 151.279 7.02607   1
  11  -5   1 147.260 7.43255   1
  11   5  -1 149.224 7.07946   1
 -11   5   1 145.821 8.24962   3
  11   5  -1 146.830 6.83023   5
  11  -5   1 150.135 7.37528   5
  11   5   1 129.251 7.68458   3
  11  -5  -1 150.367 7.27695   5
  11   5   1 137.757 6.79974   1
 -11   5  -1 147.262 7.63310   3
 -11  -5   1 147.405 7.61085   1
 -11   5  -1 141.043 7.04698   1
  12  -5   1 290.484 10.7280   5
 -12   5   1 297.345 12.5655   2
 -12   5   1 292.273 10.2443   1
  12   5  -1 300.532 10.5100   1
  12  -5   1 280.132 10.6102   1
  12   5  -1 282.093 9.92592   5
 -12  -5   1 304.351 10.9166   1
  12  -5  -1 279.660 10.4848   5
  12   5   1 302.010 11.8421   3
 -12   5  -1 278.396 10.1918   1
  12   5   1 275.003 10.1265   1
  13   5  -1 52.8499 4.84081   5
  13   5  -1 60.7549 5.19889   1
 -13   5   1 51.7732 6.21740   2
  13  -5   1 48.2772 5.19702   5
 -13   5   1 47.0753 4.95527   1
  13  -5   1 50.9522 5.35953   1
 -13   5  -1 52.2227 5.18152   1
  13   5   1 42.3507 5.32388   3
  13  -5  -1 46.3909 5.11179   5
 -13  -5   1 48.0383 5.46023   1
  13   5   1 48.1667 4.83242   1
  14  -5   1 12.6065 4.52207   1
  14   5  -1 16.1243 4.24392   1
 -14   5   1 26.2387 5.52369   2
  14  -5   1 22.9754 4.62069   5
 -14   5   1 13.0751 4.06784   1
  14   5  -1 15.0093 3.85658   5
  14  -5  -1 28.5976 4.79142   5
 -14  -5   1 21.1601 4.84074   1
 -14   5  -1 19.5513 4.36823   1
  14   5   1 22.2076 4.26979   1
  14   5   1 18.2327 4.56295   3
  15  -5   1 14.0568 4.42811   5
  15   5  -1 4.21758 3.65330   5
  15   5  -1 9.30311 4.12590   1
 -15   5   1 3.31196 4.62577   2
 -15   5   1 9.23584 4.13753   1
  15  -5  -1 14.1874 4.41204   5
 -15  -5   1 8.45741 4.49470   1
  15   5   1 1.13907 3.84840   3
 -15   5  -1 6.43249 4.03539   1
  15   5   1 9.83239 3.97782   1
  16   5  -1 411.154 13.2985   5
 -16   5   1 408.873 13.7126   1
  16  -5   1 407.865 14.0726   5
 -16   5   1 419.808 16.4669   2
 -16   5  -1 400.707 13.6187   1
  16   5   1 404.768 15.3512   3
  16   5   1 421.226 13.7802   1
  16  -5  -1 421.870 14.2741   5
 -16  -5   1 415.002 14.4895   1
 -17   5   1 74.1527 6.25242   1
  17   5  -1 59.9303 5.59557   5
  17  -5   1 66.0983 6.27323   5
 -17  -5   1 60.2788 6.63553   1
 -17   5  -1 60.1525 6.05729   1
  17  -5  -1 51.0600 6.05779   5
  17   5   1 55.1700 5.72117   1
 -18   5   1 212.229 9.61599   1
  18  -5   1 227.329 10.1887   5
  18   5  -1 216.228 9.21190   5
 -18  -5   1 202.301 10.3992   1
  18   5   1 200.378 9.61066   1
 -18   5  -1 198.669 9.74774   1
  18  -5  -1 201.097 10.0775   5
  19  -5   1 21.2105 5.27783   5
  19   5  -1 12.0635 4.62520   5
 -19   5   1 25.4997 5.50952   1
  19   5   1 16.1575 4.97860   1
 -19  -5   1 9.22194 5.65848   1
 -19   5  -1 23.1927 5.45019   1
  19  -5  -1 23.2602 5.50945   5
   1   6  -1 40.5337 5.44185   3
   1   6  -1 53.5455 5.05403   1
   1   6   1 61.9860 5.19181   1
  -1  -6   1 68.8395 5.83091   1
   1   6   1 58.5397 6.18800   3
   2   6  -1 907.436 24.0384   1
   2   6  -1 890.763 27.9303   3
   2   6   1 913.389 23.8464   1
  -2  -6   1 888.183 24.2585   1
   2   6   1 925.080 28.1294   3
   3   6  -1 283.770 12.3491   3
   3   6  -1 288.812 10.3296   1
   3   6   1 298.201 10.2760   1
  -3  -6   1 300.870 10.9987   1
   3   6   1 293.661 12.4205   3
   4   6  -1 640.693 18.0865   1
  -4   6   1 653.084 17.8860   1
   4   6  -1 657.401 21.3654   3
   4  -6   1 609.902 18.2903   1
  -4   6   1 634.682 21.0500   3
   4  -6  -1 600.341 17.7445   5
   4   6   1 638.982 17.7231   1
  -4  -6   1 640.581 18.6018   1
   4   6   1 653.459 21.2973   3
  -4   6  -1 623.420 17.9836   1
   5   6  -1 17.8742 4.92671   3
   5  -6   1 25.4627 4.64242   5
  -5   6   1 17.9191 5.04630   3
   5   6  -1 23.4616 4.28941   1
   5  -6   1 16.6005 4.53779   1
  -5   6   1 18.0289 4.13436   1
  -5   6  -1 22.0627 5.02806   3
   5  -6  -1 9.40957 3.90305   5
   5   6   1 19.4528 4.83955   3
   5   6   1 28.7348 4.14717   1
  -5   6  -1 25.3000 4.56432   1
  -5  -6   1 22.6104 4.59117   1
   6  -6   1 3.32842 3.86128   1
   6   6  -1 2.30813 4.33978   3
  -6   6   1 7.07856 3.56139   1
  -6   6   1 -2.1788 3.96249   3
   6   6  -1 2.96396 3.56636   1
   6  -6   1 7.94238 3.93532   5
   6   6   1 8.60419 3.61189   1
   6   6   1 8.10635 4.42784   3
  -6  -6   1 7.83095 4.11631   1
  -6   6  -1 6.10424 3.70858   1
  -6   6  -1 8.03349 4.25156   3
   6  -6  -1 12.6252 3.84482   5
  -7   6   1 172.731 9.52601   3
   7   6  -1 177.927 8.00633   1
   7   6  -1 195.012 10.0772   3
  -7   6   1 179.871 7.98930   1
   7  -6   1 165.120 8.46545   1
   7  -6   1 176.640 8.27668   5
   7   6   1 175.049 9.54504   3
  -7   6  -1 189.236 9.27483   3
  -7   6  -1 185.537 8.19158   1
  -7  -6   1 169.810 8.49085   1
   7  -6  -1 164.681 7.89873   5
   7   6   1 174.739 7.90139   1
  -8   6   1 160.881 9.18170   3
   8   6  -1 175.548 7.99487   1
  -8   6   1 170.240 7.81372   1
   8  -6   1 156.850 8.17285   5
   8   6  -1 166.721 9.65870   3
   8  -6   1 165.646 8.37777   1
   8  -6  -1 159.600 7.88320   5
  -8   6  -1 173.782 9.03402   3
  -8  -6   1 158.180 8.31841   1
   8   6   1 180.912 7.86338   1
  -8   6  -1 170.518 7.99594   1
   8   6   1 163.216 9.27429   3
  -9   6   1 6.88451 4.52455   3
  -9   6   1 16.3541 4.20099   1
   9   6  -1 11.9469 4.10773   1
   9   6  -1 6.38112 4.70832   3
   9  -6   1 1.55597 3.76160   5
   9   6   1 18.7105 4.06996   1
  -9   6  -1 8.06359 4.28269   3
  -9  -6   1 8.44349 4.33188   1
   9   6   1 11.8714 4.72775   3
  -9   6  -1 9.22252 4.03523   1
   9  -6  -1 8.73148 3.93448   5
 -10   6   1 46.8631 6.09360   3
 -10   6   1 57.7446 5.40492   1
  10   6  -1 43.3047 6.28545   3
  10   6  -1 52.3614 5.45851   1
  10  -6   1 57.8158 5.68023   5
 -10  -6   1 40.5273 5.55614   1
  10   6   1 49.9783 5.07195   1
  10  -6  -1 46.3759 5.41759   5
  10   6   1 48.7270 6.15768   3
 -10   6  -1 46.8263 5.23217   1
 -10   6  -1 51.8475 5.79631   3
  11   6  -1 27.5522 5.76773   3
  11  -6   1 18.1888 4.58049   5
  11   6  -1 17.1618 4.54842   1
 -11   6   1 19.8069 5.37167   3
 -11   6   1 21.8576 4.47915   1
 -11   6  -1 22.7068 4.54440   1
  11   6   1 19.0121 5.20658   3
 -11   6  -1 19.6638 5.14194   3
 -11  -6   1 19.7227 5.00085   1
  11   6   1 16.8208 4.29980   1
  11  -6  -1 18.6131 4.76908   5
  12   6  -1 58.6109 5.86594   1
 -12   6   1 56.5830 5.55403   1
 -12   6   1 64.2150 7.33600   3
  12   6  -1 54.8094 5.35398   5
  12   6  -1 51.1949 6.70774   3
  12  -6   1 58.2862 6.02647   5
 -12   6  -1 61.0363 5.89101   1
  12   6   1 59.7741 6.69070   3
  12   6   1 60.9305 5.66687   1
  12  -6  -1 60.0473 6.04920   5
 -12  -6   1 56.9467 6.24772   1
 -13   6   1 2.46756 4.04649   1
  13   6  -1 5.72832 3.95571   5
  13  -6   1 0.83551 4.22220   5
 -13   6   1 1.33206 5.07059   2
  13   6  -1 4.89036 4.98130   3
  13   6  -1 0.81152 4.26265   1
  13   6   1 6.27210 4.12016   1
 -13  -6   1 14.0335 5.09149   1
  13  -6  -1 4.72027 4.48352   5
  13   6   1 6.30168 4.79762   3
 -13   6  -1 7.47883 4.48232   1
  14  -6   1 91.6865 7.08897   5
  14   6  -1 90.5222 8.22132   3
 -14   6   1 81.5931 6.70675   1
  14   6  -1 97.0869 6.57509   5
 -14   6   1 86.6361 8.35171   2
  14   6   1 97.9326 6.90395   1
  14   6   1 77.6796 7.40122   3
 -14   6  -1 83.7841 6.82627   1
 -14  -6   1 96.4636 7.74415   1
  14  -6  -1 81.6815 7.16587   5
  15   6  -1 22.5544 4.80327   5
 -15   6   1 19.5634 5.11609   1
  15  -6   1 23.5795 5.30520   5
  15   6  -1 17.9519 5.96359   3
 -15   6   1 22.7285 6.38070   2
 -15   6  -1 22.8306 5.25589   1
  15  -6  -1 11.3913 5.05875   5
  15   6   1 20.6731 5.52820   3
  15   6   1 10.2966 4.63383   1
   0   7  -1 518.950 16.6963   1
   0   7  -1 533.444 19.6120   3
   0   7   1 560.604 20.0342   3
   0   7   1 552.736 16.5927   1
   1   7  -1 110.372 8.77094   3
   1   7  -1 102.620 7.16930   1
  -1   7   1 120.861 8.82446   3
  -1   7   1 123.198 7.13579   1
   1   7   1 111.717 8.85728   3
  -1   7  -1 122.946 8.85206   3
  -1   7  -1 127.060 7.44591   1
   1   7   1 100.965 6.67951   1
   2   7  -1 25.6345 4.91814   1
   2   7  -1 27.1920 6.13519   3
  -2   7   1 32.4635 6.23451   3
  -2   7   1 37.6738 5.12493   1
   2   7   1 37.8073 6.32978   3
  -2   7  -1 44.5305 5.48263   1
   2   7   1 31.0299 4.94718   1
  -2   7  -1 24.2328 5.86545   3
   3   7  -1 18.9799 4.76507   1
  -3   7   1 19.6108 4.76435   1
   3   7  -1 20.0636 5.71854   3
   3  -7   1 34.8128 5.59497   5
  -3   7   1 24.7543 6.09128   3
  -3   7  -1 10.7101 4.64171   1
   3   7   1 13.4300 4.32100   1
   3   7   1 23.9293 5.78542   3
  -3   7  -1 19.8347 5.71257   3
  -4   7   1 417.950 13.7970   1
  -4   7   1 419.014 16.4631   3
   4  -7   1 393.667 13.8595   5
   4   7  -1 416.794 14.0614   1
   4   7  -1 424.425 16.7061   3
   4   7   1 428.135 16.7870   3
  -4   7  -1 419.344 16.2609   3
  -4   7  -1 400.446 13.5922   1
   4  -7  -1 379.759 13.4802   5
   4   7   1 411.508 13.7007   1
  -5   7   1 12.5201 4.43288   1
   5   7  -1 9.87918 4.46427   1
  -5   7   1 13.6111 5.55003   3
   5   7  -1 7.45063 5.40046   3
   5  -7   1 12.7576 4.92673   5
  -5   7  -1 9.57630 5.11552   3
   5   7   1 10.6041 5.48238   3
   5  -7  -1 10.4949 4.56499   5
  -5   7  -1 21.2114 4.85574   1
   5   7   1 8.66169 4.20126   1
   6   7  -1 171.609 10.7799   3
  -6   7   1 183.062 8.78946   1
  -6   7   1 186.329 10.7378   3
   6  -7   1 188.551 9.42316   5
   6   7  -1 193.415 9.10757   1
   6   7   1 174.682 10.4398   3
   6   7   1 202.546 8.99238   1
  -6   7  -1 187.517 10.3842   3
  -6   7  -1 180.167 8.99492   1
   6  -7  -1 166.612 8.78148   5
  -7   7   1 44.8314 6.86249   3
   7  -7   1 43.6386 5.83703   5
   7   7  -1 59.7915 6.21059   1
  -7   7   1 48.7862 5.73365   1
   7   7  -1 45.1602 7.08704   3
   7   7   1 58.7408 5.94214   1
   7   7   1 48.5905 6.94654   3
   7  -7  -1 53.7836 6.01477   5
  -7   7  -1 51.9860 6.79097   3
  -7   7  -1 57.6737 6.08010   1
   8  -7   1 21.4749 5.23447   5
   8   7  -1 25.3410 5.28518   1
  -8   7   1 35.8991 5.39405   1
   8   7  -1 32.1030 6.76026   3
  -8   7   1 26.7768 6.25831   3
   8   7   1 28.0090 6.26605   3
   8  -7  -1 24.5912 5.28597   5
  -8   7  -1 24.0557 5.13996   1
  -8   7  -1 26.6665 5.91464   3
   8   7   1 27.4747 5.05077   1
   9   7  -1 10.3834 4.85070   1
  -9   7   1 18.8035 4.91892   1
  -9   7   1 11.1421 5.57812   3
   9  -7   1 10.7913 4.88056   5
   9   7  -1 11.1216 5.93315   3
   9   7   1 10.4130 4.55871   1
  -9   7  -1 14.0827 5.47755   3
   9  -7  -1 17.0693 5.02456   5
  -9   7  -1 14.0032 4.89021   1
   9   7   1 7.96116 5.45687   3
 -10   7   1 224.392 10.1644   1
  10   7  -1 229.691 12.5555   3
 -10   7   1 228.010 12.0810   3
  10   7  -1 225.859 10.4777   1
  10  -7   1 214.088 10.5686   5
  10   7   1 226.852 12.2331   3
  10  -7  -1 213.184 10.3569   5
  10   7   1 220.831 10.0117   1
 -10   7  -1 213.001 10.1802   1
   0   0  -2 9999.99 239.343   4
   1   0   2 -2.5122 1.24521   6
   1   0  -2 -1.2960 1.02645   4
   2   0  -2 3710.16 86.2978   5
   2   0  -2 3687.13 89.3410   4
   2   0   2 3753.79 103.202   2
   2   0   2 3628.63 84.2002   6
  -2   0   2 3962.80 103.553   2
  -2   0   2 3629.74 84.1354   6
   2   0   2 3678.20 85.7083   1
   3   0   2 0.00437 0.80838   5
  -3   0  -2 0.23406 0.86116   1
   3   0   2 -1.0094 0.87526   1
   3   0   2 -2.3942 1.07981   2
   3   0  -2 -0.6361 1.10206   5
   3   0  -2 -1.7189 0.85767   4
  -3   0   2 -0.7999 1.71309   2
  -3   0   2 0.91722 1.32123   6
   4   0   2 259.991 6.82430   1
   4   0   2 256.179 6.74042   1
   4   0   2 256.529 6.54172   5
  -4   0   2 253.594 6.95050   6
  -4   0   2 246.438 6.41840   1
  -4   0   2 241.324 6.47194   1
  -4   0  -2 260.661 6.68098   1
  -4   0   2 260.592 8.70334   2
   4   0  -2 265.094 7.05151   5
   4   0  -2 253.446 6.82961   4
   5   0  -2 -3.5633 0.93007   1
  -5   0   2 -0.3697 1.38209   6
  -5   0   2 -0.0144 2.00762   2
  -5   0  -2 -1.8841 1.05212   1
   5   0  -2 -2.6071 1.30411   5
   5   0   2 -2.1245 0.89755   5
   5   0  -2 -1.7016 0.96124   4
   5   0   2 -0.6376 1.18984   1
  -5   0   2 -1.3676 1.12052   1
  -6   0   2 29.3482 2.01673   1
   6   0  -2 27.8372 1.90990   1
   6   0   2 34.9847 2.18176   1
  -6   0   2 29.6898 3.11924   2
   6   0  -2 32.1400 2.38666   5
   6   0   2 38.0599 1.84337   5
  -6   0   2 43.1001 2.47500   6
  -6   0  -2 32.3334 2.07458   1
   7   0   2 0.74021 1.10525   5
   7   0   2 0.42548 1.46208   1
  -7   0   2 -0.9737 2.24116   2
  -7   0  -2 -1.7718 1.32227   1
  -7   0   2 -0.9767 1.45566   6
  -7   0   2 -1.8114 1.42008   1
   7   0  -2 -1.8164 1.28813   1
   7   0  -2 0.18640 1.64063   5
   8   0  -2 1723.12 41.4515   1
   8   0   2 1772.14 41.8101   1
  -8   0   2 1809.50 40.9953   6
  -8   0   2 1726.64 41.4891   1
   8   0  -2 1754.67 42.0203   5
  -8   0   2 1866.32 50.3893   2
  -8   0  -2 1764.07 41.7795   1
   8   0   2 1745.42 41.5576   5
   9   0   2 -1.8282 1.14578   5
  -9   0   2 -0.4250 2.34626   2
   9   0  -2 -0.2730 1.76318   5
   9   0   2 -2.9451 1.50598   1
   9   0  -2 -0.2956 1.54072   1
  -9   0  -2 -2.9740 1.47584   1
  -9   0   2 -4.1770 1.59264   1
 -10   0   2 230.955 8.82875   2
  10   0  -2 235.395 7.28503   5
  10   0   2 235.974 6.62387   5
  10   0   2 230.968 7.10077   1
 -10   0   2 227.277 6.93812   1
  10   0  -2 218.848 6.82270   1
 -10   0  -2 217.754 7.01713   1
 -11   0  -2 -3.5598 1.60601   1
 -11   0   2 2.63886 2.61997   2
  11   0   2 1.02947 1.86571   1
  11   0   2 -0.1989 1.31088   5
 -11   0   2 0.06364 1.84042   1
  11   0  -2 -1.3143 1.92813   5
  11   0  -2 -0.9067 1.73441   1
  12   0   2 365.304 10.3446   1
  12   0   2 359.585 9.82778   5
  12   0  -2 361.855 10.5911   5
 -12   0  -2 357.602 10.3724   1
 -12   0   2 361.503 12.5517   2
 -12   0   2 354.477 10.1814   1
  12   0  -2 343.866 10.0825   1
  13   0  -2 -0.8949 2.06816   1
  13   0   2 0.86463 2.18501   1
  13   0  -2 -3.3392 2.15058   5
 -13   0   2 0.49629 2.35855   1
  13   0   2 -0.6276 1.63166   5
 -13   0  -2 1.06211 2.13083   1
 -13   0   2 -0.1828 2.87191   2
  14   0  -2 694.106 18.5249   5
  14   0   2 702.033 17.8918   5
 -14   0  -2 696.404 18.4376   1
 -14   0   2 703.604 22.1612   2
  14   0   2 704.799 18.4453   1
 -14   0   2 709.060 18.2829   1
  15   0   2 -0.0580 1.92296   5
  15   0   2 -0.0067 2.46061   1
 -15   0  -2 -0.4583 2.51975   1
 -15   0   2 1.44635 3.42266   2
 -15   0   2 -4.8794 2.40019   1
  15   0  -2 -0.9710 2.65720   5
  16   0  -2 84.0884 5.31696   5
 -16   0   2 90.6696 5.39928   1
  16   0   2 91.8957 5.26218   1
  16   0   2 97.4214 4.65598   5
 -16   0  -2 95.8402 5.35488   1
  17   0   2 1.24650 2.92276   1
 -17   0  -2 -3.6000 2.77722   1
  17   0  -2 -0.2352 3.00145   5
  17   0   2 -0.7496 2.20258   5
 -17   0   2 -0.5298 3.08469   1
  18   0   2 80.4616 5.37834   1
  18   0  -2 72.6048 5.51133   5
 -18   0   2 84.8577 5.69366   1
  18   0   2 76.0214 4.59545   5
  19   0   2 -2.4397 3.15267   1
 -19   0   2 -2.1225 3.49288   1
  19   0   2 -3.4386 2.50160   5
  19   0  -2 0.21799 3.46138   5
  20   0   2 53.3796 4.47709   5
 -20   0   2 52.3421 5.45916   1
  20   0   2 54.3255 5.28952   1
  20   0  -2 59.2074 5.46144   5
  21   0   2 -1.6381 3.01091   5
  21   0   2 2.96936 3.92809   1
  21   0  -2 0.58504 3.82476   5
 -21   0   2 -1.0475 3.95583   1
 -22   0   2 734.427 20.6197   1
  22   0   2 696.845 20.3851   1
  22   0   2 696.918 19.5320   5
  22   0  -2 676.424 20.2190   5
 -23   0   2 -2.0118 4.52458   1
  23   0  -2 0.44655 4.35788   5
  24   0   2 72.5661 7.02243   1
  24   0  -2 78.7983 7.15141   5
 -24   0   2 74.3491 7.28982   1
   0  -1   2 -0.4586 0.97073   1
   0  -1   2 -1.1851 1.31059   6
   0   1  -2 0.99841 1.38693   4
   0   1  -2 1.01590 1.04675   1
   0   1   2 -0.0489 1.53841   2
   0  -1   2 -0.8225 1.07198   1
   0   1   2 0.62847 1.33689   6
   1  -1   2 782.739 19.7047   1
   1  -1   2 837.935 19.5876   6
  -1   1   2 839.904 23.9747   2
   1   1  -2 831.632 19.6198   1
   1  -1   2 839.425 19.7194   1
   1   1  -2 804.092 20.7077   4
  -1   1   2 843.067 19.5400   6
   1  -1   2 816.772 19.9475   5
   1   1   2 862.730 23.8813   2
  -1  -1   2 785.351 19.6606   1
  -1   1  -2 848.330 19.6856   1
  -1  -1   2 821.808 19.6676   1
   1   1   2 838.259 19.4896   6
   1  -1  -2 857.460 19.5543   5
  -1  -1   2 819.740 19.5008   6
  -1   1  -2 828.613 20.8163   4
  -2   1   2 2522.59 56.4078   6
   2   1  -2 2443.15 57.3868   1
   2  -1   2 2442.79 57.5369   1
   2  -1   2 2440.17 57.7936   5
  -2   1   2 2655.04 69.4314   2
   2   1  -2 2412.76 59.9398   4
  -2  -1   2 2402.12 57.4190   1
   2   1   2 2535.41 56.3102   6
  -2   1  -2 2486.45 60.1146   4
  -2  -1   2 2497.12 56.3535   6
   2  -1  -2 2559.08 57.5611   5
  -2  -1   2 2389.74 57.3837   1
  -2   1  -2 2421.25 57.4429   1
   3   1  -2 1206.01 28.8315   1
  -3  -1  -2 1203.71 28.7362   1
  -3   1   2 1275.42 35.1659   2
   3  -1   2 1218.64 29.1351   5
   3   1  -2 1206.76 30.2389   4
  -3   1   2 1252.13 28.5789   6
   3  -1   2 1226.28 29.0530   1
  -3  -1   2 1189.56 28.8657   1
  -3  -1   2 1157.68 28.7929   1
   3   1   2 1299.30 33.4715   3
   3   1   2 1263.69 28.7477   1
  -3   1  -2 1243.73 30.4679   4
   3   1   2 1245.31 28.4593   6
  -3   1  -2 1231.98 28.9673   1
  -3  -1   2 1194.72 28.4081   6
   3  -1  -2 1254.91 29.0097   5
   3   1   2 1221.10 28.7399   1
  -4   1   2 2817.52 74.0962   2
   4  -1   2 2708.32 61.5286   1
   4  -1   2 2592.54 61.6442   5
   4   1  -2 2679.49 61.3011   1
  -4  -1  -2 2651.63 61.2508   1
  -4   1   2 2670.76 60.2305   6
   4   1  -2 2549.95 63.9124   4
  -4   1   2 2496.76 61.0296   1
   4   1   2 2651.28 70.8960   3
  -4   1  -2 2647.60 64.1330   4
  -4   1  -2 2681.11 61.4198   1
   4  -1  -2 2665.49 61.5965   5
  -4  -1   2 2595.83 60.0980   6
   4   1   2 2650.75 61.2461   1
  -4  -1   2 2591.42 61.3012   1
  -5  -1  -2 547.834 13.0357   1
  -5   1   2 535.024 13.1408   6
  -5   1   2 529.499 16.1952   2
   5   1  -2 541.301 13.0200   1
  -5   1   2 483.509 12.6420   1
  -5   1   2 488.269 12.7281   1
   5  -1   2 504.212 13.1344   1
   5   1  -2 536.388 13.4639   5
   5  -1   2 553.817 13.2754   5
   5  -1  -2 491.798 12.7507   1
  -5   1  -2 531.638 13.1759   1
   5   1   2 547.542 13.0255   1
  -5   1  -2 529.868 13.9881   4
  -5  -1   2 517.789 13.0252   1
   5  -1  -2 515.652 13.2060   5
  -5  -1   2 530.007 12.9799   6
   5   1   2 570.889 14.8867   3
   6  -1   2 81.1981 3.34769   1
   6   1  -2 77.3079 3.56658   5
  -6  -1  -2 79.4839 3.18148   1
   6  -1   2 93.1515 3.35134   5
  -6   1   2 83.5470 3.44724   6
   6   1  -2 75.2489 3.15682   1
  -6   1   2 74.9890 2.99700   1
  -6   1   2 75.1486 4.45986   2
   6  -1  -2 81.8072 3.46720   5
  -6  -1   2 84.3978 3.33395   6
  -6  -1   2 84.3728 3.33268   1
   6  -1  -2 68.6316 2.88505   1
   6   1   2 74.2936 3.12135   1
  -6   1  -2 83.5699 3.35173   1
   7   1  -2 1497.46 35.6672   5
   7  -1   2 1524.69 35.5624   1
  -7   1   2 1499.07 35.0018   1
  -7   1   2 1390.23 34.9115   1
   7   1  -2 1480.70 35.1873   1
  -7  -1  -2 1523.03 35.3693   1
   7  -1   2 1499.53 35.4758   5
  -7   1   2 1519.80 34.8058   6
  -7   1   2 1529.10 42.6684   2
   7  -1  -2 1498.79 35.6004   5
  -7   1  -2 1520.18 35.4052   1
  -7  -1   2 1499.85 35.2752   1
   7  -1  -2 1420.19 34.9759   1
  -7  -1   2 1469.24 34.6241   6
   7   1   2 1526.79 35.3677   1
  -8   1   2 1488.79 35.4358   1
  -8  -1  -2 1530.95 35.8109   1
   8  -1   2 1551.67 35.9963   1
   8   1  -2 1490.24 35.9318   5
  -8   1   2 1502.70 43.0798   2
   8   1  -2 1499.36 35.5905   1
   8  -1   2 1486.44 35.8385   5
   8   1   2 1510.67 35.7847   1
   8   1   2 1545.47 35.3889   5
   8  -1  -2 1487.71 35.5020   1
   8  -1  -2 1481.86 36.0107   5
  -8  -1   2 1491.76 34.9935   6
  -8  -1   2 1496.03 35.6375   1
  -8   1  -2 1531.18 35.8393   1
   9   1  -2 23.1473 2.60849   5
  -9   1   2 15.5663 2.08172   1
   9  -1   2 27.1774 2.23826   5
   9  -1   2 23.6787 2.47427   1
  -9  -1  -2 28.1509 2.38741   1
   9   1  -2 23.5261 2.28225   1
  -9   1   2 14.1505 3.02795   2
   9   1   2 24.0407 2.34699   1
  -9   1  -2 22.2063 2.37225   1
   9   1   2 28.2420 1.70313   5
  -9  -1   2 22.2823 2.47321   1
   9  -1  -2 18.1894 2.13442   1
   9  -1  -2 15.9780 2.30572   5
  -9  -1   2 21.4761 2.19349   6
 -10   1   2 447.263 14.7109   2
  10  -1   2 453.157 12.2429   1
 -10  -1  -2 453.456 12.1633   1
 -10   1   2 456.820 11.8569   1
  10  -1   2 448.586 11.9387   5
  10   1  -2 452.931 12.2639   5
  10   1  -2 451.752 11.9889   1
 -10  -1   2 467.526 11.9057   6
  10  -1  -2 437.980 12.2369   5
 -10   1  -2 471.250 12.2078   1
  10   1   2 461.419 11.4892   5
  10  -1  -2 428.590 11.8489   1
 -10  -1   2 445.807 12.1026   1
  10   1   2 457.185 12.1297   1
 -11   1   2 77.5802 5.03851   2
  11  -1   2 82.7798 3.67536   5
  11  -1   2 72.9935 3.90968   1
 -11   1   2 77.0232 3.75688   1
  11   1  -2 71.4509 3.75946   1
 -11  -1  -2 74.8254 3.86804   1
  11   1  -2 72.8559 4.05264   5
  11   1   2 71.1822 3.69737   1
  11  -1  -2 68.8402 3.66525   1
  11  -1  -2 66.4070 3.95127   5
  11   1   2 79.4987 3.16177   5
 -11  -1   2 68.3491 3.95111   1
 -11   1  -2 76.4298 3.93589   1
 -12  -1  -2 968.065 23.9759   1
  12  -1   2 963.370 24.1541   1
  12  -1   2 938.721 23.8393   5
 -12   1   2 988.490 28.8623   2
  12   1  -2 951.394 24.1158   5
 -12   1   2 979.202 23.7491   1
  12   1  -2 908.989 23.6918   1
  12   1   2 945.522 23.3975   5
  12  -1  -2 963.658 24.1787   5
  12   1   2 990.870 24.0163   1
 -12  -1   2 966.418 23.8295   1
 -12   1  -2 981.282 24.0474   1
 -13  -1  -2 207.682 7.38589   1
  13  -1   2 214.477 6.99506   5
 -13   1   2 216.415 9.05944   2
  13   1  -2 195.326 7.12697   1
 -13   1   2 203.898 7.11862   1
  13  -1   2 212.801 7.28421   1
  13   1  -2 207.548 7.46146   5
 -13   1  -2 220.105 7.47404   1
  13   1   2 209.434 7.33415   1
 -13  -1   2 215.101 7.50348   1
  13  -1  -2 213.017 7.58907   5
  13   1   2 213.426 6.55838   5
 -14   1   2 86.3370 4.80785   1
  14   1  -2 97.3562 5.17399   5
  14  -1   2 98.0517 4.60047   5
 -14   1   2 103.325 6.25788   2
 -14  -1  -2 89.6135 4.97676   1
  14  -1   2 97.2829 4.97015   1
  14  -1  -2 91.3783 5.10321   5
  14   1   2 94.0287 4.94524   1
  14   1   2 97.3696 4.15641   5
 -14  -1   2 100.238 5.22491   1
 -14   1  -2 96.8754 5.09584   1
  15  -1   2 32.6336 3.62973   1
 -15   1   2 34.1652 3.75906   1
 -15  -1  -2 37.3300 3.76539   1
 -15   1   2 34.2394 4.53459   2
  15  -1   2 36.8230 3.31005   5
  15   1  -2 33.5219 3.81906   5
  15   1   2 30.4686 3.53910   1
 -15  -1   2 36.6132 3.96897   1
 -15   1  -2 32.6730 3.67905   1
  15  -1  -2 35.6669 3.92258   5
  15   1   2 32.1589 2.85188   5
  16  -1   2 48.6415 4.23104   1
 -16   1   2 42.0180 4.18197   1
 -16   1   2 45.7785 5.17202   2
  16  -1   2 51.4542 3.81757   5
  16   1  -2 42.1144 4.29058   5
 -16  -1   2 38.4581 4.28864   1
 -16   1  -2 40.8047 4.16260   1
  16   1   2 45.2571 4.09496   1
  16   1   2 43.4505 3.27847   5
  16  -1  -2 41.2196 4.24467   5
 -17   1   2 83.7268 5.55655   1
 -17   1   2 82.1455 6.40194   2
  17   1  -2 76.5777 5.40676   5
  17  -1   2 88.3627 5.47119   1
  17  -1   2 87.1270 4.95699   5
 -17  -1   2 73.9427 5.50277   1
  17  -1  -2 90.2519 5.71869   5
  17   1   2 83.7279 5.31181   1
  17   1   2 88.0760 4.48092   5
 -17   1  -2 87.8597 5.54528   1
  18   1  -2 425.916 13.4897   5
  18  -1   2 415.783 13.2316   1
  18  -1   2 447.562 12.9189   5
 -18   1   2 427.568 15.8166   2
 -18   1   2 440.834 13.3523   1
 -18  -1   2 433.818 13.5030   1
  18  -1  -2 427.062 13.6989   5
 -18   1  -2 415.620 13.4283   1
  18   1   2 427.516 13.2548   1
  18   1   2 436.947 12.4585   5
  19  -1   2 29.7188 3.86668   5
 -19   1   2 39.1237 4.82423   1
  19   1  -2 28.8120 4.46312   5
 -19   1   2 33.6040 5.39629   2
  19  -1   2 29.5660 4.34686   1
 -19  -1   2 31.6956 4.73993   1
  19  -1  -2 39.8044 4.79729   5
  19   1   2 31.4538 4.31012   1
  20  -1   2 94.3900 5.83446   5
  20   1  -2 102.903 6.60247   5
  20  -1   2 106.550 6.62228   1
 -20   1   2 109.244 6.73132   1
 -20   1   2 101.029 7.63893   2
 -20  -1   2 107.746 7.04295   1
  20   1   2 96.4666 6.38265   1
  20  -1  -2 112.472 6.89259   5
  21   1  -2 83.4927 6.37378   5
  21  -1   2 86.5789 6.42795   1
  21  -1   2 87.8641 5.74640   5
  21   1   2 87.0221 6.28003   1
  21  -1  -2 71.7441 6.26162   5
  22  -1   2 26.6503 5.06195   1
  22  -1   2 21.2725 4.16135   5
  22   1   2 8.54750 4.67565   1
  23  -1   2 68.9954 6.62578   1
  23  -1   2 79.8934 6.06371   5
 -23  -1   2 83.1534 7.31461   1
  23   1   2 75.6565 6.59914   1
 -24   1   2 29.1615 5.99494   1
  24  -1   2 20.0780 5.27703   1
  24   1  -2 28.8592 5.48678   5
  24  -1   2 28.7164 4.92921   5
 -24  -1   2 34.4216 6.20544   1
  24   1   2 20.3885 5.26660   1
  24  -1  -2 37.9171 6.04905   5
   0   2  -2 188.574 5.94074   4
   0   2   2 171.536 5.35728   1
   1   2  -2 1536.70 33.9039   1
  -1  -2  -2 1422.56 33.5899   1
  -1   2   2 1335.24 33.4795   1
   1   2  -2 1480.49 35.5174   4
  -1   2   2 1482.70 39.4607   3
   1   2   2 1438.14 33.5757   1
  -1  -2   2 1478.52 33.0558   6
   1   2   2 1467.44 32.9507   6
   1  -2  -2 1258.28 33.6110   5
  -2   2   2 1034.95 28.0248   3
   2   2  -2 1016.83 23.9156   1
  -2   2   2 954.039 23.4692   1
   2   2  -2 1008.27 25.1220   4
  -2   2   2 968.707 23.5276   1
  -2  -2  -2 957.172 23.6015   1
   2  -2  -2 944.690 23.4899   1
  -2  -2   2 1020.20 23.1828   6
  -2  -2   2 1015.80 24.0737   1
   2  -2  -2 1042.48 23.6795   5
   2   2   2 957.397 23.5583   1
   2   2   2 1000.99 23.1117   6
   2   2   2 1025.40 27.7805   3
  -3  -2  -2 1097.74 25.9588   1
   3   2  -2 1104.20 26.1572   1
   3   2  -2 1098.53 27.5051   4
  -3   2   2 1087.28 25.7977   1
   3  -2   2 1090.44 26.5324   5
  -3   2   2 1080.11 25.5711   6
   3  -2  -2 1161.19 26.0732   5
  -3  -2   2 1073.54 26.2813   1
  -3   2  -2 1110.95 27.4283   4
   3  -2  -2 1043.35 25.7812   1
   3   2   2 1055.64 25.9071   1
  -3  -2   2 1122.98 25.4668   6
   3   2   2 1065.40 25.8610   1
   3   2   2 1129.09 30.3586   3
   3   2   2 1094.22 25.2932   6
  -4   2   2 538.775 12.9150   1
   4   2  -2 514.293 14.0234   4
  -4   2   2 530.189 13.0004   6
   4  -2   2 493.728 13.3726   5
   4   2  -2 537.856 13.2769   1
   4  -2   2 546.662 13.4607   1
  -4   2   2 525.426 16.2983   2
  -4  -2  -2 520.732 13.0784   1
   4   2   2 530.252 13.0650   1
   4   2   2 536.400 15.3090   3
   4  -2  -2 530.477 13.2133   5
   4  -2  -2 499.742 12.8990   1
  -4   2  -2 532.641 13.9330   4
  -4  -2   2 519.549 12.8185   6
  -4   2  -2 528.939 13.2451   1
  -4  -2   2 518.731 13.3648   1
   5  -2   2 20.2588 2.25131   5
  -5  -2  -2 28.1809 2.06889   1
   5  -2   2 24.7327 2.36206   1
  -5   2   2 23.0164 1.93884   1
  -5   2   2 21.1434 2.11624   6
   5   2  -2 26.5399 2.28466   1
  -5   2   2 19.8088 2.99462   2
   5   2   2 28.0590 2.06379   1
  -5  -2   2 23.3547 2.01166   6
  -5   2  -2 26.9378 2.51971   4
   5  -2  -2 20.3279 2.14871   5
  -5   2  -2 24.9466 2.21467   1
   5  -2  -2 21.4484 1.94057   1
   5   2   2 23.2392 2.14393   3
  -6  -2  -2 717.949 17.7081   1
   6   2  -2 708.832 17.7483   1
  -6   2   2 701.202 17.4157   1
   6  -2   2 742.707 18.0813   1
  -6   2   2 732.869 17.5528   6
   6  -2   2 740.220 18.1988   5
  -6   2   2 735.674 21.6762   2
  -6   2   2 679.652 17.3903   1
  -6   2  -2 732.684 17.8989   1
  -6  -2   2 703.669 17.8646   1
   6  -2  -2 701.091 17.4637   1
   6   2   2 723.898 20.3467   3
  -6  -2   2 715.911 17.2532   6
   6  -2  -2 715.389 17.8193   5
   6   2   2 712.810 17.6538   1
  -6   2  -2 740.489 18.7291   4
  -7   2   2 500.044 16.4458   2
  -7  -2  -2 525.181 13.4777   1
   7  -2   2 535.912 13.7753   1
  -7   2   2 503.385 13.1028   1
   7   2  -2 533.951 13.4966   1
  -7   2   2 548.701 13.4406   6
   7  -2   2 530.028 13.7143   5
   7   2   2 544.876 13.4153   1
   7   2   2 515.278 15.2322   3
   7  -2  -2 523.897 13.5649   5
  -7   2  -2 531.704 14.1661   4
   7  -2  -2 506.580 13.2280   1
  -7   2  -2 523.943 13.5859   1
  -7  -2   2 524.273 13.0317   6
  -7  -2   2 523.949 13.5738   1
  -8  -2  -2 853.525 20.5082   1
  -8   2   2 810.490 20.0542   1
   8  -2   2 830.903 20.6725   1
  -8   2   2 809.837 24.6023   2
   8  -2   2 817.024 20.7167   5
   8   2  -2 807.163 20.5384   5
   8   2  -2 825.956 20.3529   1
   8   2   2 818.377 23.1784   3
  -8  -2   2 826.628 20.4561   1
   8  -2  -2 805.596 20.1358   1
   8  -2  -2 837.412 20.6174   5
   8   2   2 825.964 20.3436   1
  -8   2  -2 845.922 20.5106   1
  -8  -2   2 829.299 19.8071   6
  -8   2  -2 835.499 21.3769   4
   9  -2   2 23.7080 2.76150   1
  -9   2   2 30.7276 2.56782   1
   9   2  -2 23.5319 2.77915   5
   9  -2   2 23.7683 2.52723   5
  -9   2   2 27.7150 3.50476   2
  -9  -2  -2 23.5326 2.47485   1
   9   2  -2 22.0777 2.53057   1
  -9  -2   2 22.9503 2.69623   1
   9   2   2 22.8125 2.15802   3
  -9   2  -2 22.6485 2.65504   4
  -9  -2   2 20.6240 2.20559   6
   9   2   2 22.2207 2.38741   1
  -9   2  -2 20.5598 2.57536   1
 -10   2   2 381.599 12.7545   2
 -10   2   2 378.539 10.2133   1
  10   2  -2 363.117 10.6332   5
 -10  -2  -2 354.142 10.4219   1
  10   2  -2 366.914 10.3845   1
  10  -2   2 381.332 10.5590   5
  10  -2   2 371.460 10.7460   1
  10   2   2 357.633 10.3104   1
 -10   2  -2 365.121 10.4288   1
  10   2   2 381.602 9.59873   5
  10  -2  -2 357.267 10.5907   5
 -10  -2   2 375.590 10.0081   6
 -10   2  -2 361.774 10.8183   4
 -10  -2   2 368.080 10.5786   1
  11   2  -2 666.513 17.2622   5
 -11  -2  -2 674.680 17.3129   1
 -11   2   2 673.481 20.7951   2
  11  -2   2 656.059 17.2648   5
 -11   2   2 655.812 16.8393   1
  11   2  -2 642.159 16.9934   1
 -11  -2   2 669.062 17.1974   1
  11   2   2 685.477 16.4098   5
 -11   2  -2 652.935 17.6964   4
  11  -2  -2 658.534 17.3516   5
 -11   2  -2 648.675 17.1281   1
  11   2   2 658.474 17.1150   1
 -11  -2   2 645.467 16.5179   6
  12   2  -2 977.015 24.5360   5
 -12   2   2 983.508 23.9917   1
  12   2  -2 957.311 24.1386   1
 -12   2   2 966.770 29.2129   2
  12  -2   2 967.278 24.5437   1
 -12  -2  -2 976.180 24.4276   1
  12  -2   2 967.592 24.4626   5
 -12  -2   2 982.677 23.5665   6
  12   2   2 973.329 24.3407   1
 -12   2  -2 961.814 24.3485   1
 -12   2  -2 968.821 25.2153   4
  12  -2  -2 964.575 24.5904   5
 -12  -2   2 973.964 24.4623   1
  12   2   2 966.251 23.6161   5
 -13   2   2 406.282 13.8711   2
  13  -2   2 373.881 11.4613   1
  13   2  -2 388.126 11.3196   1
 -13  -2  -2 380.534 11.6138   1
 -13   2   2 388.156 11.1448   1
  13   2  -2 369.019 11.3663   5
  13  -2   2 395.289 11.3895   5
 -13   2  -2 386.181 11.4063   1
 -13  -2   2 391.624 10.8139   6
  13   2   2 387.149 11.3410   1
 -13  -2   2 378.596 11.6289   1
  13   2   2 391.674 10.4955   5
  13  -2  -2 381.533 11.6140   5
  14  -2   2 92.1411 4.82408   5
 -14   2   2 85.0573 6.13968   2
  14   2  -2 90.9423 5.10468   5
 -14   2   2 81.6712 4.79481   1
  14  -2   2 85.4886 5.03317   1
  14   2   2 91.8206 4.99749   1
  14  -2  -2 75.3632 5.04570   5
 -14  -2   2 82.4077 4.41560   6
 -14   2  -2 80.7546 4.93501   1
  14   2   2 90.8958 4.08348   5
 -14  -2   2 86.0182 5.24363   1
  15  -2   2 117.950 6.04413   1
 -15   2   2 131.616 7.40797   2
  15  -2   2 130.735 5.79020   5
 -15   2   2 119.143 5.93583   1
  15   2  -2 115.570 6.08739   5
 -15  -2   2 116.606 5.29463   6
 -15  -2   2 134.097 6.44345   1
  15  -2  -2 110.010 6.10573   5
 -15   2  -2 114.385 5.89629   1
  15   2   2 117.115 5.80535   1
  16  -2   2 445.289 13.2202   5
 -16   2   2 456.480 13.2590   1
  16  -2   2 436.834 13.5702   1
  16   2  -2 440.536 13.4409   5
 -16   2   2 446.993 15.9754   2
  16  -2  -2 443.837 13.6621   5
  16   2   2 447.715 13.3847   1
 -16   2  -2 452.142 13.4591   1
 -16  -2   2 465.321 13.8651   1
  17  -2   2 228.773 8.44691   5
  17   2  -2 219.570 8.72801   5
  17  -2   2 232.628 8.95660   1
 -17   2   2 222.841 10.4376   2
 -17   2   2 226.346 8.81193   1
  17  -2  -2 222.752 9.05488   5
  17   2   2 237.843 8.85669   1
 -17   2  -2 225.070 8.74703   1
 -17  -2   2 228.962 9.10598   1
  18   2  -2 50.7457 5.03031   5
  18  -2   2 56.1708 4.64889   5
 -18   2   2 58.9031 6.10096   2
 -18   2   2 56.7044 5.14638   1
  18  -2   2 48.5997 4.95069   1
 -18   2  -2 54.9817 5.05033   1
  18  -2  -2 55.2104 5.26411   5
 -18  -2   2 47.1098 5.19819   1
  18   2   2 54.5615 4.97379   1
  19   2  -2 421.741 13.6320   5
 -19   2   2 435.018 16.1106   2
  19  -2   2 424.759 13.4536   5
 -19   2   2 439.475 13.6828   1
  19  -2   2 430.409 13.8228   1
  19  -2  -2 419.757 14.0592   5
  19   2   2 434.924 13.8131   1
 -19  -2   2 462.067 14.4520   1
 -20   2   2 9.92233 4.96623   2
  20  -2   2 11.2024 4.26308   1
 -20   2   2 19.6415 4.63137   1
  20   2  -2 15.8892 4.38337   5
  20  -2   2 17.5021 3.90408   5
  20   2   2 13.6052 4.20426   1
 -20  -2   2 12.2179 4.74033   1
  20  -2  -2 16.6727 4.49179   5
  21  -2   2 22.1031 4.71997   1
 -21   2   2 9.95526 4.47812   1
  21   2  -2 10.8560 4.32980   5
  21  -2   2 18.4359 4.06846   5
  21   2   2 16.4023 4.41802   1
 -21  -2   2 12.7651 4.97403   1
  21  -2  -2 18.1621 4.81619   5
 -22   2   2 64.1075 6.51957   1
  22  -2   2 78.1990 6.63229   1
  22   2  -2 70.6708 6.26414   5
  22  -2   2 71.5095 5.93685   5
  22   2   2 77.5558 6.48083   1
 -22  -2   2 66.8416 6.83698   1
  22  -2  -2 71.3385 6.67697   5
 -23   2   2 -0.8985 4.82388   1
  23   2  -2 0.57496 4.32522   5
 -23  -2   2 2.57967 4.95777   1
  23  -2  -2 -3.3258 4.44900   5
  23   2   2 2.79397 4.40521   1
  24   2  -2 8.27078 4.83829   5
  24  -2  -2 9.91172 5.41551   5
   0   3  -2 1.87902 1.87563   4
   0  -3  -2 12.6272 1.80902   1
   0   3  -2 0.59003 1.81340   1
   0   3   2 2.66729 2.04869   3
   0  -3   2 0.69935 2.03955   5
  -1  -3  -2 111.380 3.80181   5
  -1  -3  -2 115.692 4.17715   1
   1  -3   2 123.532 4.88213   5
   1   3  -2 113.349 4.52635   1
  -1   3   2 115.215 5.34177   3
   1   3  -2 107.134 4.59759   4
   1  -3   2 119.328 4.66317   1
  -1   3   2 116.992 3.92018   6
  -1   3   2 117.873 4.08917   1
  -1   3  -2 120.292 4.87069   4
   1   3   2 105.562 5.09845   3
  -1  -3   2 114.377 4.71175   1
   1   3   2 118.135 4.09675   1
   1   3   2 115.529 3.79271   6
   1  -3  -2 116.297 4.05033   5
  -1   3  -2 125.514 4.67542   1
   1  -3  -2 112.349 4.12797   1
  -2  -3  -2 899.186 21.5867   1
   2  -3   2 883.759 22.1832   5
   2   3  -2 894.042 22.9050   4
   2  -3   2 895.753 22.0262   1
  -2   3   2 902.534 25.4396   3
  -2   3   2 871.567 20.8569   6
   2   3  -2 905.448 21.8395   1
  -2   3   2 865.839 21.3545   1
  -2   3  -2 894.955 22.8739   4
  -2   3  -2 916.924 21.8201   1
   2   3   2 883.443 25.2519   3
   2   3   2 872.171 21.3973   1
  -2  -3   2 873.011 22.0146   1
   2  -3  -2 895.657 21.4663   1
   2  -3  -2 908.032 21.4606   5
   2   3   2 814.294 20.6086   6
  -3   3   2 276.268 9.71258   3
   3  -3   2 293.495 8.63880   5
  -3   3   2 286.085 7.72319   6
  -3  -3  -2 291.507 8.10432   1
   3   3  -2 284.726 8.32032   1
  -3   3   2 287.880 7.91373   1
   3  -3   2 297.081 8.59378   1
   3   3  -2 263.246 8.48795   4
  -3   3  -2 292.911 8.79407   4
   3  -3  -2 293.884 7.94992   5
  -3  -3   2 294.660 8.54108   1
   3  -3  -2 289.365 8.00081   1
  -3  -3   2 264.114 7.49435   6
   3   3   2 284.780 9.64574   3
  -3   3  -2 297.114 8.35102   1
   3   3   2 287.456 7.93074   1
  -4   3   2 2469.13 56.2053   1
  -4  -3  -2 2414.14 56.4540   1
   4  -3   2 2396.79 56.8101   1
   4  -3   2 2387.99 57.1037   5
   4   3  -2 2445.58 56.5627   1
  -4   3   2 2422.98 65.6766   3
  -4   3   2 2398.99 55.0226   6
   4  -3  -2 2348.35 56.2762   1
  -4   3  -2 2397.53 65.3968   3
   4   3   2 2526.36 65.6465   3
  -4   3  -2 2444.76 58.9572   4
  -4  -3   2 2307.24 56.7212   1
  -4   3  -2 2447.07 56.5642   1
   4   3   2 2376.90 56.3329   1
   4  -3  -2 2517.20 56.5442   5
  -4  -3   2 2257.91 54.7318   6
  -5  -3  -2 189.685 6.12706   1
  -5   3   2 197.862 5.95298   6
   5  -3   2 196.507 6.53804   1
   5  -3   2 199.631 6.69262   5
  -5   3   2 185.358 5.95620   1
   5   3  -2 203.682 6.38690   1
  -5   3   2 174.805 7.53797   3
   5  -3  -2 178.876 6.00443   1
  -5  -3   2 192.935 5.56385   6
  -5   3  -2 173.357 6.40702   3
  -5   3  -2 196.291 6.46488   1
  -5   3  -2 188.766 6.68898   4
   5  -3  -2 186.157 6.17403   5
   5   3   2 209.415 6.09223   1
   5   3   2 191.527 7.14723   3
  -5  -3   2 199.399 6.61170   1
   6  -3   2 87.2576 4.11306   5
  -6  -3  -2 85.4496 3.82234   1
   6   3  -2 85.3452 4.03821   1
   6  -3   2 75.7427 4.16884   1
  -6   3   2 74.7815 3.62011   1
  -6   3   2 80.2414 3.51093   6
  -6  -3   2 79.9914 4.18387   1
   6   3   2 83.4300 3.70731   1
  -6   3  -2 88.4831 4.13425   1
  -6   3  -2 84.4048 4.10392   3
   6  -3  -2 79.4700 3.91497   5
  -6  -3   2 80.9518 3.31157   6
   6   3   2 83.2316 4.35977   3
  -7   3   2 282.576 10.7518   2
  -7   3   2 290.683 8.40423   1
   7  -3   2 302.770 9.11031   5
   7   3  -2 288.543 8.75179   1
  -7   3   2 305.264 8.43767   6
   7  -3   2 302.699 9.16581   1
  -7  -3  -2 299.614 8.73762   1
  -7   3  -2 296.910 9.13099   4
  -7   3  -2 293.435 9.51530   3
  -7  -3   2 287.676 7.88929   6
  -7   3  -2 295.771 8.81388   1
   7  -3  -2 286.902 8.75412   5
  -7  -3   2 282.117 8.97361   1
   7   3   2 308.771 9.96007   3
   7   3   2 291.383 8.52269   1
  -8   3   2 1377.33 31.4398   6
  -8  -3  -2 1311.49 32.1503   1
  -8   3   2 1377.34 38.9128   2
   8  -3   2 1306.64 32.5431   5
   8  -3   2 1319.41 32.3933   1
   8   3  -2 1315.26 32.0342   1
  -8   3   2 1307.36 31.6763   1
  -8   3  -2 1298.33 36.4390   3
   8   3   2 1362.75 37.0048   3
  -8  -3   2 1315.46 32.2828   1
  -8   3  -2 1301.26 32.0743   1
   8  -3  -2 1323.33 32.1670   5
   8   3   2 1316.62 31.9524   1
  -8   3  -2 1346.87 33.3383   4
  -8  -3   2 1281.61 30.8220   6
   9   3  -2 734.866 18.9017   1
  -9   3   2 731.887 22.8819   2
  -9   3   2 747.044 18.6278   1
   9   3  -2 717.509 19.2132   5
   9  -3   2 743.544 19.3821   5
   9  -3   2 737.722 19.2518   1
  -9   3  -2 750.844 19.6766   4
  -9   3  -2 733.860 21.0364   3
  -9   3  -2 732.495 18.9901   1
  -9  -3   2 728.310 17.8930   6
   9   3   2 744.738 18.7932   1
   9   3   2 769.258 21.6689   3
  -9  -3   2 739.290 19.1830   1
   9  -3  -2 740.131 18.9353   5
 -10   3   2 208.904 9.00829   2
 -10   3   2 194.065 6.92577   1
  10   3  -2 200.186 7.23634   1
  10  -3   2 207.483 7.58710   1
  10  -3   2 207.712 7.52740   5
  10   3  -2 215.428 7.45956   5
  10  -3  -2 210.215 7.37449   5
 -10   3  -2 214.032 7.43495   4
  10   3   2 205.879 7.75620   3
  10   3   2 212.401 7.12461   1
 -10  -3   2 198.629 6.35814   6
 -10   3  -2 206.800 7.31683   1
 -10  -3   2 204.712 7.52545   1
 -10   3  -2 212.950 7.29147   3
  11  -3   2 300.155 9.56996   5
  11  -3   2 305.525 9.84855   1
  11   3  -2 284.880 9.32291   1
  11   3  -2 293.535 9.51000   5
 -11   3   2 291.030 9.00926   1
 -11   3   2 286.732 11.4597   2
 -11   3  -2 293.465 9.53483   4
 -11  -3   2 297.587 8.48771   6
 -11   3  -2 303.558 9.49827   1
 -11  -3   2 303.530 9.69069   1
  11   3   2 307.990 9.28860   1
  11  -3  -2 293.803 9.59062   5
  11   3   2 300.070 10.1399   3
 -12   3   2 28.3135 3.33363   1
  12   3  -2 31.6850 3.70057   5
  12  -3   2 30.0082 3.49438   5
  12  -3   2 27.2417 3.68576   1
  12   3  -2 31.9870 3.56958   1
 -12   3   2 24.5223 4.32543   2
 -12  -3   2 31.6445 2.82866   6
  12  -3  -2 23.8204 3.49317   5
 -12  -3   2 31.9750 3.82794   1
 -12   3  -2 30.2334 3.43922   4
  12   3   2 26.4599 3.09393   3
 -12   3  -2 25.4666 3.42737   1
  12   3   2 26.9005 3.29263   1
 -13   3   2 143.857 6.17141   1
  13   3  -2 146.112 6.56786   5
  13  -3   2 158.619 6.83553   1
  13  -3   2 143.451 6.37192   5
 -13   3   2 140.565 7.81095   2
 -13  -3   2 142.524 5.53407   6
 -13   3  -2 148.732 6.42768   1
  13   3   2 135.224 6.08234   1
  13  -3  -2 135.571 6.45447   5
 -13  -3   2 137.142 6.62585   1
 -13   3  -2 140.805 6.30646   4
  13   3   2 136.881 6.18729   3
  14  -3   2 22.3182 3.84961   1
 -14   3   2 17.1860 4.45450   2
  14  -3   2 22.7032 3.44862   5
  14   3  -2 17.7049 3.60731   5
 -14   3   2 14.7768 3.36062   1
 -14   3  -2 20.3807 3.54452   1
 -14   3  -2 19.4451 3.40405   4
 -14  -3   2 21.0118 3.90381   1
  14   3   2 19.1998 3.27463   1
  14  -3  -2 18.6142 3.65707   5
 -14  -3   2 21.8791 2.85731   6
  15  -3   2 114.626 6.04619   5
  15  -3   2 116.620 6.31264   1
 -15   3   2 127.418 7.72301   2
 -15   3   2 123.505 6.24474   1
  15   3  -2 121.077 6.28603   5
  15   3   2 121.247 6.02299   1
 -15  -3   2 112.225 5.33396   6
 -15   3  -2 113.904 6.13100   1
 -15   3  -2 121.096 6.03969   4
 -15  -3   2 120.036 6.59529   1
  15  -3  -2 112.659 6.41125   5
  16  -3   2 247.355 9.50847   1
  16   3  -2 244.077 9.29090   5
 -16   3   2 261.229 9.33186   1
 -16   3   2 242.703 11.1911   2
  16  -3   2 244.653 9.28172   5
 -16   3  -2 251.650 9.17980   4
  16  -3  -2 250.316 9.71665   5
 -16   3  -2 249.617 9.43065   1
 -16  -3   2 259.504 9.95189   1
  16   3   2 255.868 9.29257   1
 -17   3   2 75.0144 6.96124   2
 -17   3   2 88.8196 5.96423   1
  17  -3   2 97.7540 5.90908   5
  17   3  -2 93.1404 5.99553   5
  17  -3   2 92.6282 6.18049   1
 -17   3  -2 95.2053 5.75442   4
  17  -3  -2 95.5319 6.38249   5
 -17   3  -2 91.3304 6.06427   1
 -17  -3   2 80.9880 6.31091   1
  17   3   2 86.3735 5.77243   1
 -18   3   2 589.286 16.6640   1
  18  -3   2 569.160 16.8441   5
  18   3  -2 560.011 16.6291   5
 -18   3   2 603.559 20.1824   2
  18  -3   2 561.663 17.2515   1
 -18  -3   2 579.547 17.3554   1
  18  -3  -2 575.220 17.2973   5
 -18   3  -2 548.493 17.0221   1
  18   3   2 559.984 16.8699   1
 -18   3  -2 550.774 16.7967   4
 -19   3   2 124.143 8.49421   2
  19  -3   2 129.318 7.53874   1
 -19   3   2 114.875 6.95589   1
  19  -3   2 113.192 6.79257   5
  19   3  -2 128.147 7.17247   5
 -19  -3   2 107.013 7.47400   1
 -19   3  -2 115.089 6.71480   4
  19  -3  -2 117.037 7.42427   5
  19   3   2 122.151 6.98078   1
 -20   3   2 65.1302 5.99847   1
  20  -3   2 57.8743 6.07577   1
  20  -3   2 53.6968 5.41652   5
  20   3  -2 64.8813 5.98915   5
  20   3   2 46.2577 5.47015   1
  20  -3  -2 61.8414 6.24931   5
 -20  -3   2 58.0150 6.30374   1
  21  -3   2 74.4332 6.88966   1
 -21   3   2 71.5203 6.48598   1
  21  -3   2 81.9065 6.48313   5
  21   3  -2 76.9043 6.51877   5
 -21  -3   2 75.9591 7.23984   1
  21  -3  -2 81.6825 6.96845   5
  21   3   2 84.5504 6.58912   1
  22   3  -2 147.620 8.44592   5
  22  -3   2 144.404 8.31763   5
  22  -3   2 133.758 8.68921   1
 -22  -3   2 142.056 9.14266   1
  22   3   2 150.052 8.49197   1
   0   4  -2 25.4302 3.07781   4
   1   4  -2 882.356 23.2071   4
  -1  -4  -2 865.887 21.5450   5
   1   4  -2 891.571 22.1099   1
  -1  -4   2 874.796 22.2344   1
  -2  -4  -2 72.9293 3.46235   5
   2   4  -2 74.1750 4.20767   1
  -2  -4   2 77.0595 4.59056   1
   2   4   2 68.7453 4.86217   3
   2  -4  -2 83.7313 3.91808   5
   2   4   2 72.4450 3.86068   1
  -3   4   2 39.0038 3.04833   1
  -3   4   2 25.0921 2.48470   6
  -3   4   2 32.5760 3.87045   3
   3   4  -2 29.6360 3.21830   1
   3   4   2 26.3313 3.46478   3
  -3  -4   2 21.7808 3.04551   1
   3   4   2 30.3650 2.78601   1
   3  -4  -2 32.2640 2.93570   5
   4  -4   2 1008.22 25.5520   1
   4   4  -2 1025.43 25.1979   1
  -4   4   2 998.623 24.8310   1
  -4   4   2 1010.14 29.3381   3
  -4   4   2 1006.29 24.0183   6
  -4   4  -2 1005.20 25.2017   1
   4   4   2 1019.25 29.3777   3
  -4   4  -2 1019.49 29.0548   3
  -4   4  -2 1031.57 26.3646   4
   4   4   2 1003.12 24.9601   1
   4  -4  -2 1010.85 24.8324   5
  -4  -4   2 1027.59 25.5795   1
   5   4  -2 397.545 11.5489   1
  -5   4   2 389.454 13.4087   3
  -5   4   2 398.543 10.5828   6
   5  -4   2 396.836 11.7901   1
   5  -4   2 402.944 11.8905   5
  -5   4   2 411.996 11.1320   1
  -5   4  -2 405.970 11.9823   4
   5   4   2 397.085 11.2218   1
  -5   4  -2 400.374 12.9469   3
  -5   4  -2 389.082 11.4228   1
  -5  -4   2 399.813 11.8135   1
   5   4   2 407.356 13.3667   3
   5  -4  -2 380.957 11.2032   5
   6   4  -2 794.968 20.8516   1
   6  -4   2 831.490 21.4965   5
   6  -4   2 833.658 21.3933   1
  -6   4   2 808.364 24.6048   3
  -6   4   2 812.225 20.6163   1
  -6   4   2 831.240 20.0777   6
  -6   4  -2 825.394 23.9443   3
  -6   4  -2 819.878 21.8330   4
   6   4   2 822.482 20.7914   1
   6   4   2 834.838 24.3400   3
   6  -4  -2 822.315 20.8397   5
  -6   4  -2 821.924 21.0323   1
  -6  -4   2 831.461 21.2790   1
   7  -4   2 281.618 9.62080   5
  -7   4   2 306.364 9.10797   1
  -7   4   2 298.624 11.2307   3
   7  -4   2 286.001 9.73361   1
   7   4  -2 294.783 9.34115   1
  -7   4   2 295.617 8.70784   6
  -7   4  -2 305.383 10.4659   3
  -7   4  -2 293.225 9.63429   4
   7  -4  -2 282.723 9.26006   5
  -7  -4   2 299.472 9.82929   1
   7   4   2 312.249 9.17296   1
  -7   4  -2 297.329 9.50792   1
   7   4   2 326.880 10.8648   3
   8   4  -2 48.1287 4.04012   1
  -8   4   2 42.3994 3.60722   1
   8  -4   2 45.7263 4.15867   1
  -8   4   2 44.3077 3.32305   6
  -8   4  -2 37.8567 3.75341   3
  -8   4  -2 48.3873 4.02434   1
   8   4   2 45.1563 4.08275   3
  -8  -4   2 41.1593 4.11314   1
   8  -4  -2 39.7416 3.79659   5
  -8   4  -2 47.4432 3.88579   4
   8   4   2 49.8403 3.72499   1
   9  -4   2 512.686 14.6950   5
  -9   4   2 504.184 13.8940   1
   9   4  -2 506.872 14.1797   1
  -9   4   2 505.167 13.6082   6
  -9   4   2 491.445 17.2143   2
   9  -4   2 507.232 14.6863   1
  -9   4  -2 498.456 14.1708   1
  -9   4  -2 508.524 15.6495   3
  -9   4  -2 500.619 14.4578   4
   9   4   2 522.807 14.0951   1
   9  -4  -2 505.665 14.2388   5
  -9  -4   2 515.065 14.6597   1
   9   4   2 502.292 16.1413   3
  10  -4   2 40.0624 4.10842   5
  10   4  -2 36.2946 3.92587   1
 -10   4   2 41.6070 3.82351   1
  10  -4   2 42.5662 4.30097   1
 -10   4   2 36.3109 5.09047   2
 -10   4  -2 41.7047 3.90512   4
  10   4   2 41.0107 3.71556   1
  10  -4  -2 39.0219 3.97343   5
  10   4   2 37.8928 4.04054   3
 -10  -4   2 36.8714 4.18161   1
 -10   4  -2 41.0896 4.08347   1
  11   4  -2 22.3279 3.63664   1
  11   4  -2 26.0924 3.76223   5
 -11   4   2 27.1066 4.71909   2
 -11   4   2 28.5927 3.58497   1
  11  -4   2 26.7464 3.79662   5
  11  -4   2 26.0728 3.92226   1
  11   4   2 27.0180 3.46321   1
  11   4   2 15.0798 3.28494   3
 -11  -4   2 28.4613 4.01082   1
  11  -4  -2 23.0867 3.71814   5
 -11   4  -2 24.3520 3.55697   4
 -11   4  -2 27.3538 3.74772   1
  12  -4   2 603.531 17.4149   5
 -12   4   2 618.437 20.5964   2
  12  -4   2 639.519 17.5276   1
  12   4  -2 610.807 16.9610   5
 -12   4   2 607.259 16.6403   1
 -12   4  -2 606.362 17.0327   1
  12   4   2 592.546 16.8094   1
  12   4   2 622.657 19.1951   3
  12  -4  -2 618.268 17.2329   5
 -12   4  -2 602.091 17.2830   4
 -12  -4   2 619.706 17.5295   1
  13  -4   2 102.365 6.25460   1
  13  -4   2 113.629 6.12701   5
 -13   4   2 106.272 5.64631   1
  13   4  -2 107.945 6.01913   5
 -13   4   2 107.945 7.49978   2
  13   4   2 108.660 5.84123   1
 -13   4  -2 96.7177 5.62749   4
 -13  -4   2 97.3147 6.33480   1
 -13   4  -2 105.436 6.00537   1
  13  -4  -2 108.889 6.21158   5
  13   4   2 102.296 6.12449   3
  14   4  -2 27.5949 4.21014   5
  14  -4   2 26.8074 4.33624   1
 -14   4   2 16.5607 4.82487   2
  14  -4   2 27.8644 4.19721   5
 -14   4   2 27.4432 4.06681   1
  14  -4  -2 18.8596 4.12188   5
 -14   4  -2 26.4965 3.88660   4
 -14  -4   2 24.8940 4.51474   1
 -14   4  -2 24.6820 4.15792   1
  14   4   2 25.2833 3.86154   1
 -15   4   2 32.9775 5.51657   2
  15   4  -2 31.0840 4.44712   5
  15  -4   2 31.2923 4.70699   1
 -15   4   2 31.8323 4.31959   1
  15  -4   2 24.3000 4.17007   5
 -15   4  -2 25.4362 4.04991   4
  15   4   2 30.6724 4.21834   1
  15  -4  -2 21.5853 4.43234   5
 -15  -4   2 27.3823 4.64594   1
 -15   4  -2 29.0707 4.37374   1
 -16   4   2 552.237 15.9416   1
  16  -4   2 532.388 16.4913   1
  16   4  -2 550.880 16.2587   5
  16  -4   2 530.556 16.3521   5
 -16   4   2 565.058 19.5883   2
 -16  -4   2 560.532 16.9795   1
 -16   4  -2 543.294 16.2295   4
 -16   4  -2 532.222 16.1066   1
  16   4   2 526.322 16.1198   1
  16  -4  -2 535.503 16.6227   5
  17  -4   2 14.0576 4.50497   1
 -17   4   2 16.1036 4.34681   1
  17   4  -2 8.17862 4.05253   5
 -17   4   2 13.5518 5.42450   2
  17  -4   2 12.2325 4.00554   5
  17  -4  -2 13.7574 4.52543   5
  17   4   2 12.7016 3.96752   1
 -17  -4   2 5.56710 4.35095   1
  18   4  -2 57.5743 5.69182   5
 -18   4   2 51.5360 6.84281   2
  18  -4   2 68.2897 5.89150   5
 -18   4   2 51.8739 5.64600   1
  18  -4   2 58.6709 6.07853   1
  18  -4  -2 59.4150 6.19461   5
  18   4   2 62.5902 5.67485   1
 -18  -4   2 64.3592 6.61344   1
  19   4  -2 119.023 7.57042   5
 -19   4   2 129.506 9.33846   2
  19  -4   2 119.208 7.51815   5
 -19   4   2 125.920 7.62615   1
  19  -4   2 122.245 7.93899   1
 -19  -4   2 116.856 8.51436   1
  19   4   2 130.050 7.66794   1
  19  -4  -2 122.941 8.07088   5
  20   4  -2 27.6378 5.15876   5
  20  -4   2 20.4450 5.40746   1
  20  -4   2 19.7579 4.82561   5
 -20   4   2 26.9966 5.34079   1
 -20  -4   2 14.9527 5.40910   1
  20   4   2 26.6448 5.11302   1
  20  -4  -2 24.0466 5.54097   5
  21  -4   2 5.12384 4.44542   5
  21   4  -2 16.1036 4.98249   5
  21  -4  -2 10.6486 5.32359   5
   0   5  -2 4.53341 3.45908   3
   0   5   2 4.28218 2.65519   1
   0   5   2 2.66650 3.30135   3
   0   5  -2 2.78683 3.08580   1
   0  -5   2 3.47821 3.16612   1
   1   5  -2 392.633 14.0667   3
  -1   5   2 403.640 14.2021   3
   1  -5   2 400.442 12.5617   5
   1  -5   2 405.266 12.5692   1
  -1   5   2 403.463 11.8160   1
   1   5  -2 406.794 12.1729   1
   1   5   2 395.746 14.0069   3
  -1  -5   2 408.915 12.6463   1
   1  -5  -2 386.688 11.4769   5
   1   5   2 400.314 11.6603   1
  -1   5  -2 389.522 12.1127   1
  -1   5  -2 396.596 14.1327   3
   2   5  -2 516.198 17.2961   3
  -2   5   2 517.785 14.3414   1
   2  -5   2 511.471 15.0816   1
  -2   5   2 517.668 17.4105   3
   2   5  -2 520.267 14.7766   1
   2  -5   2 515.822 15.1631   5
  -2   5  -2 540.384 15.4731   4
   2   5   2 517.622 14.3898   1
  -2   5  -2 521.358 14.8546   1
  -2   5  -2 521.332 16.9871   3
   2   5   2 526.886 17.2002   3
  -2  -5   2 510.944 15.2094   1
   2  -5  -2 516.759 14.2616   5
  -3   5   2 70.0728 5.77581   3
  -3   5   2 75.2327 4.49129   1
   3  -5   2 72.6766 5.05993   5
   3  -5   2 68.8893 5.02379   1
   3   5  -2 69.2983 4.95447   1
  -3  -5   2 73.3357 5.17099   1
  -3   5  -2 82.9350 4.97683   4
   3   5   2 76.5658 4.44693   1
  -3   5  -2 67.6706 5.45279   3
   3  -5  -2 71.8483 4.47471   5
  -3   5  -2 72.9015 4.86580   1
   3   5   2 68.6757 5.53377   3
   4  -5   2 121.739 6.26193   1
   4   5  -2 135.558 6.31574   1
  -4   5   2 108.274 7.13418   3
  -4   5   2 134.379 5.68748   1
   4  -5   2 132.063 6.33944   5
   4   5   2 127.110 7.12967   3
  -4   5  -2 138.609 6.31673   1
   4  -5  -2 120.189 5.60439   5
   4   5   2 140.195 5.85046   1
  -4   5  -2 128.057 7.00559   3
  -4   5  -2 138.594 6.41252   4
  -4  -5   2 125.609 6.47721   1
  -5   5   2 30.2241 4.65680   3
  -5   5   2 31.2306 3.50530   1
   5  -5   2 30.2374 3.95005   5
   5   5  -2 29.1451 3.90378   1
   5  -5   2 29.7488 4.05241   1
   5   5   2 29.0162 3.42705   1
  -5   5  -2 32.3547 3.80141   4
   5   5   2 29.6045 4.28197   3
  -5  -5   2 28.3519 4.19490   1
  -5   5  -2 24.1532 4.09318   3
  -5   5  -2 26.4936 3.78136   1
   5  -5  -2 26.8725 3.58019   5
   6  -5   2 108.086 6.12147   1
   6   5  -2 108.710 5.80828   1
  -6   5   2 105.118 5.36020   1
   6  -5   2 102.385 5.97132   5
  -6   5   2 106.994 6.86265   3
   6  -5  -2 97.3108 5.50993   5
  -6   5  -2 95.4496 5.64888   1
  -6   5  -2 103.656 6.31182   3
  -6   5  -2 100.247 5.55557   4
   6   5   2 100.112 6.43880   3
  -6  -5   2 111.019 6.24415   1
   6   5   2 106.883 5.44036   1
   7  -5   2 221.103 8.72342   1
  -7   5   2 204.982 9.76820   3
   7   5  -2 215.237 8.32470   1
  -7   5   2 214.515 7.99140   1
   7  -5   2 222.327 8.67548   5
  -7   5  -2 228.643 8.47938   4
   7  -5  -2 198.024 8.06878   5
  -7  -5   2 213.162 8.69369   1
   7   5   2 219.843 9.54372   3
  -7   5  -2 208.306 9.07913   3
   7   5   2 220.125 7.94764   1
  -7   5  -2 214.461 8.30088   1
   8  -5   2 356.864 11.8214   1
   8   5  -2 348.967 11.4433   1
  -8   5   2 362.198 11.0699   1
   8  -5   2 353.900 11.8801   5
  -8   5   2 353.818 13.5666   3
  -8  -5   2 342.290 11.8487   1
   8   5   2 366.124 13.1596   3
  -8   5  -2 364.945 11.4887   4
   8   5   2 357.211 11.1267   1
  -8   5  -2 336.821 11.1959   1
   8  -5  -2 358.036 11.4231   5
  -8   5  -2 363.440 12.7123   3
  -9   5   2 177.801 7.07121   1
   9  -5   2 169.969 7.87767   1
  -9   5   2 153.354 9.01386   3
   9  -5   2 161.041 7.53725   5
   9   5   2 168.741 8.39295   3
   9  -5  -2 171.163 7.50084   5
   9   5   2 163.746 7.09902   1
  -9   5  -2 172.763 7.95527   3
  -9  -5   2 175.246 7.98301   1
  -9   5  -2 170.379 7.51953   1
  -9   5  -2 160.844 7.18508   4
  10  -5   2 174.281 8.08890   1
  10  -5   2 173.043 8.00212   5
 -10   5   2 174.404 7.45292   1
 -10   5   2 178.709 9.68255   2
  10   5   2 185.103 7.45486   1
 -10  -5   2 181.053 8.23296   1
 -10   5  -2 173.222 7.60470   4
  10  -5  -2 179.118 7.81049   5
 -10   5  -2 181.082 7.82622   1
  10   5   2 172.090 8.60705   3
  11  -5   2 33.5592 4.75347   1
 -11   5   2 27.9934 5.57417   2
  11  -5   2 24.7625 4.28804   5
 -11   5   2 41.5788 4.48140   1
 -11   5  -2 36.3967 4.53008   1
 -11   5  -2 37.1678 4.21942   4
  11   5   2 34.8571 4.19458   1
 -11  -5   2 36.5862 4.94574   1
  11   5   2 35.2707 4.76983   3
  11  -5  -2 35.5670 4.65305   5
  12   5  -2 168.502 7.84066   5
 -12   5   2 170.170 9.98010   2
  12  -5   2 167.440 8.20895   1
 -12   5   2 178.799 7.61936   1
  12  -5   2 163.117 8.01420   5
 -12  -5   2 170.808 8.37791   1
  12   5   2 174.551 7.66386   1
 -12   5  -2 161.684 7.75143   1
  12   5   2 174.540 8.67074   3
  12  -5  -2 165.476 7.92354   5
 -12   5  -2 163.697 7.37298   4
 -13   5   2 18.8178 4.13081   1
 -13   5   2 19.4288 5.32879   2
  13  -5   2 23.1130 4.66268   1
  13   5  -2 20.7580 4.39178   5
  13  -5   2 18.7657 4.23283   5
 -13   5   2 24.5608 4.00614   6
  13   5   2 22.7405 4.11561   1
  13   5   2 27.5125 4.58519   3
 -13  -5   2 27.0176 4.96838   1
  13  -5  -2 21.2826 4.58876   5
 -13   5  -2 22.3639 4.44995   1
  14  -5   2 530.761 16.9950   1
 -14   5   2 574.845 20.1530   2
  14   5  -2 534.683 16.4636   5
 -14   5   2 573.957 16.3075   1
  14  -5   2 526.096 16.8600   5
 -14  -5   2 560.187 17.2962   1
  14  -5  -2 566.289 17.0459   5
  14   5   2 558.312 16.5295   1
  14   5   2 557.176 18.7217   3
 -14   5  -2 532.537 16.5529   1
 -15   5   2 340.537 14.6017   2
  15  -5   2 315.206 12.0910   5
  15   5  -2 326.217 11.7681   5
 -15   5   2 333.335 11.6228   1
  15  -5   2 303.978 12.1137   1
  15  -5  -2 319.434 12.1725   5
 -15  -5   2 333.490 12.6306   1
  15   5   2 339.591 11.7696   1
  16  -5   2 165.249 8.65913   5
  16   5  -2 182.364 8.65716   5
 -16   5   2 179.545 8.45738   1
 -16   5   2 178.634 10.6295   2
  16  -5   2 176.865 9.13470   1
  16  -5  -2 167.561 9.10207   5
  16   5   2 173.803 8.46635   1
 -16  -5   2 163.966 9.19836   1
 -17   5   2 87.6572 6.73940   1
 -17   5   2 97.2785 8.59263   2
  17  -5   2 77.4963 6.67246   5
  17   5  -2 81.4246 6.68018   5
  17  -5   2 86.7918 7.18831   1
 -17  -5   2 90.4372 7.54137   1
  17  -5  -2 83.5332 7.17146   5
  17   5   2 91.4909 6.66836   1
 -18   5   2 61.7600 6.25311   1
  18   5  -2 52.5902 5.98290   5
  18  -5   2 61.2552 6.44762   5
 -18   5   2 60.7706 7.96895   2
  18  -5   2 48.6425 6.39586   1
 -18  -5   2 58.1056 6.84842   1
  18   5   2 60.8713 6.08289   1
  18  -5  -2 56.7347 6.65162   5
   0   6  -2 346.285 11.8978   1
   0   6  -2 346.248 13.8837   3
   0  -6   2 358.626 12.4430   1
   1   6  -2 25.1909 4.31920   1
   1   6  -2 12.5635 4.69243   3
   1   6   2 13.3016 3.69279   1
   1   6   2 15.9467 4.74325   3
  -1  -6   2 17.5808 4.56716   1
   2   6  -2 107.764 6.52519   1
   2   6  -2 110.484 7.80031   3
   2   6   2 103.258 7.59469   3
  -2  -6   2 121.336 7.08101   1
   2   6   2 115.013 6.08652   1
   3   6  -2 57.6235 5.31038   1
   3   6  -2 56.1175 6.28047   3
   3   6   2 55.6810 4.69341   1
   3   6   2 37.2517 5.50497   3
  -3  -6   2 56.7942 5.50495   1
  -4   6   2 221.554 11.0166   3
   4   6  -2 250.243 11.4759   3
  -4   6   2 246.293 9.07657   1
   4   6  -2 235.040 9.61697   1
   4   6   2 237.889 11.1151   3
   4   6   2 250.979 9.04507   1
  -4  -6   2 246.225 10.0815   1
  -4   6  -2 229.206 9.37543   1
  -5   6   2 53.7252 6.20378   3
  -5   6   2 57.7133 4.86290   1
   5   6  -2 32.3285 5.62298   3
   5  -6   2 49.8018 5.39784   5
   5  -6   2 46.3840 5.39474   1
  -5   6  -2 52.7432 5.14334   1
  -5   6  -2 50.8478 5.68306   3
   5   6   2 59.0294 4.83106   1
  -5  -6   2 49.0609 5.60496   1
  -5   6  -2 51.9020 5.01243   4
   5   6   2 45.8160 5.82305   3
   6   6  -2 581.881 19.7497   3
   6  -6   2 548.341 17.0210   1
  -6   6   2 563.845 19.5910   3
   6  -6   2 552.779 17.0358   5
  -6   6   2 564.817 16.2299   1
   6  -6  -2 559.219 16.3534   5
   6   6   2 565.360 19.4248   3
  -6   6  -2 584.970 19.0955   3
  -6   6  -2 522.562 16.3446   1
  -6  -6   2 548.508 17.1791   1
   6   6   2 579.564 16.4018   1
  -6   6  -2 567.716 17.0372   4
  -7   6   2 129.004 6.68168   1
   7   6  -2 100.595 8.14893   3
  -7   6   2 131.266 8.53938   3
   7  -6   2 112.451 7.25741   1
   7  -6   2 120.282 7.16380   5
   7   6   2 103.982 7.71149   3
  -7   6  -2 122.893 7.08611   1
  -7  -6   2 114.430 7.37290   1
   7   6   2 131.094 6.68392   1
  -7   6  -2 129.961 6.91915   4
   7  -6  -2 118.809 6.71850   5
  -7   6  -2 120.312 7.66088   3
   8  -6   2 257.899 10.6981   1
  -8   6   2 276.872 10.0019   1
  -8   6   2 259.565 12.2083   3
   8  -6   2 286.335 10.8516   5
  -8   6  -2 275.507 10.3753   4
   8  -6  -2 253.818 10.0265   5
   8   6   2 282.513 10.0834   1
   8   6   2 271.648 12.0365   3
  -8   6  -2 258.315 10.3262   1
  -8  -6   2 266.802 10.8984   1
  -8   6  -2 284.620 11.5952   3
  -9   6   2 8.59212 3.81854   1
   9  -6   2 14.5812 4.44415   5
  -9   6   2 9.83655 5.11164   3
   9  -6   2 16.3550 4.61961   1
   9   6   2 10.9122 3.72493   1
   9  -6  -2 5.86480 3.99262   5
   9   6   2 6.14278 4.43189   3
  -9  -6   2 16.2912 4.77731   1
  -9   6  -2 3.12521 3.61777   4
  -9   6  -2 7.54153 4.13873   1
  10  -6   2 -1.7086 4.09856   1
 -10   6   2 3.70569 3.82223   1
  10  -6   2 -0.6651 3.92445   5
 -10  -6   2 7.43449 4.70615   1
  10   6   2 -2.4646 3.94930   3
  10  -6  -2 3.10085 4.08624   5
  10   6   2 4.97340 3.69659   1
 -10   6  -2 0.86947 3.95000   1
  11  -6   2 33.7669 5.35658   5
 -11   6   2 44.0158 6.75280   2
  11  -6   2 37.1494 5.57741   1
 -11   6   2 37.9067 4.99511   1
  11  -6  -2 33.0441 5.35322   5
  11   6   2 41.2353 4.95005   1
 -11  -6   2 41.2408 5.88813   1
  11   6   2 32.3839 5.61195   3
 -12   6   2 120.760 9.42187   2
  12  -6   2 114.257 7.45285   5
 -12   6   2 115.216 7.04040   1
  12   6  -2 129.337 7.47070   5
  12  -6   2 104.501 7.52740   1
  12  -6  -2 114.029 7.64119   5
  12   6   2 110.150 8.07426   3
  12   6   2 123.914 7.10937   1
 -12  -6   2 118.187 7.91754   1
  13  -6   2 71.6398 6.79133   1
  13  -6   2 58.9370 6.20864   5
 -13   6   2 61.3222 5.87636   1
  13   6  -2 65.9428 6.19248   5
 -13   6   2 68.0635 8.08778   2
  13  -6  -2 73.0378 6.61120   5
 -13  -6   2 63.3808 6.80480   1
  13   6   2 68.4430 6.02875   1
  13   6   2 69.4151 6.90614   3
 -14   6   2 5.79517 4.17546   1
  14  -6   2 10.7341 5.22638   1
 -14   6   2 6.19688 5.75928   2
  14  -6   2 7.71018 4.79065   5
  14   6  -2 15.3726 4.89054   5
  14  -6  -2 19.8811 5.29343   5
 -14  -6   2 0.25754 5.05601   1
  14   6   2 14.3740 4.51220   1
  14   6   2 7.55029 4.83470   3
   0   7   2 -2.0276 3.67985   1
   0   7   2 3.49790 5.03526   3
   0  -7   2 -3.3682 4.49307   1
   0   7  -2 -6.8532 4.59926   3
  -1   7   2 39.6258 6.65165   3
   1  -7   2 44.1182 6.07073   1
   1   7  -2 47.8821 6.66838   3
  -1   7   2 40.4396 5.14664   1
  -1  -7   2 49.1890 6.14400   1
   1   7   2 49.9757 6.89682   3
   1   7   2 51.9425 5.39065   1
  -1   7  -2 48.6632 6.77724   3
  -2   7   2 358.806 12.5637   1
   2  -7   2 361.044 13.6653   1
   2   7  -2 382.890 15.4731   3
  -2  -7   2 347.102 13.5003   1
  -2   7  -2 358.912 15.1561   3
   2   7   2 352.617 12.3764   1
   2   7   2 351.619 15.2835   3
  -3   7   2 54.3533 5.56071   1
  -3   7   2 54.8480 7.19963   3
   3  -7   2 45.1921 5.98498   1
   3   7  -2 42.1442 6.89932   3
  -3   7  -2 58.1740 6.97533   3
   3   7   2 48.5865 5.30190   1
  -3  -7   2 52.0633 6.39191   1
   3   7   2 37.7821 6.53699   3
   4  -7   2 11.9728 5.21455   1
  -4   7   2 11.0372 4.30154   1
  -4   7   2 7.68784 5.44819   3
   4  -7   2 0.74332 4.39338   5
   4   7  -2 8.73068 5.60679   3
   4   7   2 15.4253 4.35513   1
  -4   7  -2 10.7414 5.38650   3
   4   7   2 5.37485 5.25455   3
  -4  -7   2 6.40558 5.05700   1
  -5   7   2 29.8336 5.04583   1
   5   7  -2 33.1706 6.76104   3
   5  -7   2 20.2031 5.34215   5
   5  -7   2 26.9739 5.47283   1
  -5  -7   2 34.5014 5.99074   1
   5   7   2 28.3758 6.28908   3
   5   7   2 30.0820 4.91091   1
  -5   7  -2 27.0794 6.07449   3
  -6   7   2 9.75325 5.54069   3
   6  -7   2 5.58614 4.80568   1
   6   7  -2 6.30624 5.78733   3
  -6   7   2 3.58022 4.11596   1
   6  -7   2 2.60279 4.70485   5
   6   7   2 15.9514 4.50544   1
   6   7   2 14.4220 5.59956   3
  -6  -7   2 5.70231 5.04152   1
  -6   7  -2 6.92188 5.19955   3
   7  -7   2 6.04856 4.85775   5
  -7   7   2 3.02566 4.12365   1
  -7   7   2 -5.0348 4.78424   3
   7   7  -2 -8.7428 5.12110   3
   7  -7   2 -1.7133 4.87062   1
  -7  -7   2 3.96785 5.11185   1
   7   7   2 3.62693 5.18754   3
  -7   7  -2 -0.3206 4.80390   3
   7   7   2 5.50143 4.17529   1
  -8   7   2 104.098 9.04496   3
  -8   7   2 104.240 7.06295   1
   8   7  -2 114.180 9.46363   3
   8  -7   2 114.243 7.92533   5
   8   7   2 103.334 7.03521   1
  -8  -7   2 101.322 8.18782   1
   8   7   2 93.5052 8.47002   3
   0   0  -3 -1.4382 1.49245   4
   1   0  -3 -2.7543 1.41622   4
  -1   0   3 -2.5509 2.01299   2
   1   0  -3 -3.3018 1.20408   5
   1   0   3 -0.3966 1.80111   6
  -1   0   3 -0.2474 1.76266   6
   2   0   3 5565.07 153.235   2
   2   0  -3 5596.41 127.950   5
  -2   0   3 5323.38 124.821   6
   2   0   3 5197.83 124.795   6
  -2   0   3 6021.38 153.616   2
   2   0  -3 5409.12 132.579   4
   3   0  -3 -1.8203 1.38887   4
   3   0   3 -2.3665 1.73435   2
   3   0   3 0.82120 1.86964   6
  -3   0   3 -0.1385 1.80758   6
   3   0  -3 -0.1011 1.53794   5
  -3   0   3 2.24734 2.47003   2
   4   0   3 3369.91 76.6249   1
   4   0  -3 3333.95 77.2710   5
   4   0   3 3375.39 92.1584   2
   4   0   3 3174.93 76.5578   1
   4   0  -3 3135.54 79.7814   4
  -4   0   3 3496.38 92.8523   2
  -4   0   3 3279.17 75.3877   6
  -5   0   3 -0.7673 2.39731   2
   5   0   3 -1.2728 1.22080   1
  -5   0   3 -0.1076 1.75432   6
   5   0  -3 -1.5033 1.56091   5
   5   0  -3 -0.7677 1.26574   4
   5   0   3 0.52770 1.12886   5
  -5   0  -3 0.80178 1.24553   1
  -6   0  -3 3142.27 71.4292   1
  -6   0   3 3030.08 71.0920   1
   6   0   3 3033.21 71.4040   1
  -6   0   3 3003.39 70.1627   6
   6   0  -3 2857.13 74.0923   4
  -6   0   3 3238.70 86.4523   2
   6   0   3 3146.02 71.5311   1
   6   0   3 3053.16 71.4492   5
   6   0  -3 3137.82 71.9774   5
   7   0   3 -0.2166 1.12651   5
   7   0  -3 -1.0394 1.77549   5
  -7   0   3 -0.8694 1.41211   1
  -7   0   3 -2.6340 1.66727   6
  -7   0   3 -2.7452 2.47205   2
  -7   0  -3 -2.6050 1.30000   1
  -7   0   3 1.07700 1.11352   1
   7   0   3 -1.0181 1.45491   1
  -8   0   3 2603.56 60.5040   1
  -8   0  -3 2517.18 60.7980   1
   8   0  -3 2661.03 61.3407   5
   8   0   3 2552.83 60.6745   5
  -8   0   3 2546.68 59.7541   6
   8   0   3 2564.50 60.8387   1
  -8   0   3 2747.27 73.6873   2
  -9   0  -3 -1.3163 1.61463   1
   9   0   3 0.03623 1.74164   1
  -9   0   3 -1.9766 2.74532   2
   9   0  -3 -1.2601 2.01271   5
   9   0   3 0.28668 1.29303   5
  -9   0   3 -5.6993 1.77155   6
  10   0   3 4171.88 98.3990   1
  10   0  -3 4256.74 98.8940   5
 -10   0   3 4464.88 118.586   2
 -10   0   3 4150.20 96.3857   6
  10   0   3 4137.21 98.2107   5
 -10   0   3 4179.37 98.0010   1
 -11   0   3 3.68025 3.30315   2
  11   0  -3 -1.1629 2.30769   5
 -11   0   3 3.37894 2.18815   6
  11   0   3 -2.1822 1.41432   5
 -11   0   3 -3.8094 1.94704   1
  11   0   3 -4.0146 1.85316   1
  12   0   3 69.2785 3.29510   5
 -12   0   3 55.9944 5.30397   2
  12   0   3 66.5302 3.96703   1
 -12   0   3 68.0514 4.11967   6
 -12   0   3 58.0778 3.86295   1
  12   0  -3 63.6452 4.40887   5
  13   0  -3 -3.0882 2.58343   5
 -13   0   3 -0.0438 2.30156   6
  13   0   3 -0.0210 1.68438   5
 -13   0   3 -0.5258 2.42284   1
 -13   0   3 -0.7954 3.49481   2
  13   0   3 -0.7351 2.27705   1
 -14   0   3 313.077 9.64927   1
  14   0   3 309.369 8.93128   5
 -14   0   3 292.744 12.1929   2
 -14   0   3 294.248 9.59206   6
  14   0   3 300.716 9.71243   1
  14   0  -3 309.157 10.2557   5
 -15   0   3 -0.9507 2.80230   1
 -15   0   3 -4.7525 3.59513   2
 -15   0   3 -3.9220 2.32957   6
  15   0   3 -4.2128 2.47077   1
  15   0   3 -3.4468 1.82653   5
  15   0  -3 -6.6945 2.71010   5
  16   0   3 362.940 11.5480   1
 -16   0   3 355.730 14.3878   2
  16   0  -3 391.389 12.1734   5
  16   0   3 364.464 10.6890   5
 -16   0   3 364.371 11.3034   6
 -16   0   3 362.376 11.4480   1
  17   0   3 1.83313 3.10384   1
  17   0  -3 -0.9737 3.33119   5
 -17   0   3 0.65962 2.84721   6
 -17   0   3 2.70581 3.34436   1
 -18   0   3 176.607 7.72418   6
 -18   0   3 181.913 8.04078   1
  18   0   3 179.192 7.90833   1
  18   0  -3 174.773 8.24028   5
 -19   0   3 2.63974 3.79357   1
  19   0   3 0.33960 3.49269   1
 -19   0   3 1.22750 3.35039   6
  19   0  -3 5.35857 4.19459   5
  20   0   3 1471.39 37.5194   1
 -20   0   3 1528.17 37.5567   1
  20   0  -3 1512.42 37.8962   5
 -20   0   3 1416.22 36.6061   6
 -21   0   3 0.24940 3.65046   6
  21   0  -3 5.24662 4.50080   5
  21   0   3 -5.3746 3.59544   1
 -21   0   3 -2.4182 4.15432   1
  22   0  -3 220.947 10.4585   5
  22   0   3 260.567 10.2716   1
 -22   0   3 213.031 9.57072   6
 -22   0   3 218.458 10.1948   1
 -23   0   3 -3.6510 4.74648   1
  23   0  -3 3.48353 5.03562   5
 -23   0   3 -4.5673 4.03271   6
   0  -1   3 5991.46 135.903   6
   0   1  -3 6024.24 138.465   1
   0  -1   3 6077.78 138.500   1
   0   1   3 6459.62 167.141   2
   0   1  -3 5876.58 144.562   4
   0  -1   3 5532.78 138.433   1
   0   1   3 6107.86 135.908   6
  -1   1   3 1288.27 37.6431   2
   1  -1   3 1258.98 30.6932   1
   1  -1   3 1363.89 30.7262   1
  -1   1   3 1313.11 30.6309   6
   1   1  -3 1262.91 32.3310   4
   1  -1   3 1323.44 30.7454   6
  -1  -1   3 1310.68 30.5962   1
  -1  -1   3 1265.69 30.6399   1
  -1   1  -3 1313.15 30.6320   1
   1   1   3 1334.84 37.4102   2
  -1  -1   3 1270.56 30.6507   6
  -1   1  -3 1268.88 32.5807   4
   1   1   3 1340.29 30.4896   6
   1  -1  -3 1329.51 30.7446   5
   2   1  -3 1206.84 31.1615   4
   2  -1   3 1205.11 29.6541   1
  -2   1   3 1276.47 29.6050   6
   2  -1   3 1256.52 29.6652   6
  -2   1   3 1321.45 36.4889   2
  -2   1  -3 1278.93 29.6020   1
   2   1   3 1232.69 29.5495   6
   2   1   3 1274.42 35.9773   2
  -2  -1   3 1239.89 29.5928   6
   2  -1  -3 1295.79 29.7734   5
  -2   1  -3 1258.15 31.4556   4
   2  -1  -3 1231.63 30.7194   4
  -2  -1   3 1243.07 29.5479   1
  -2  -1   3 1257.97 29.4739   1
   3  -1   3 676.911 17.1495   5
   3  -1   3 695.849 17.0776   1
   3   1  -3 679.910 17.9820   4
   3   1  -3 687.935 16.8786   1
  -3   1   3 716.342 21.2670   2
  -3   1   3 683.872 17.2091   6
   3  -1  -3 726.984 17.1381   5
  -3  -1   3 681.299 16.7451   1
  -3   1  -3 689.501 18.3293   4
  -3   1  -3 705.708 16.9684   1
   3   1   3 717.180 20.6326   2
  -3  -1   3 692.274 17.2214   6
   3  -1  -3 717.666 17.4729   4
  -3  -1   3 688.054 16.8870   1
   3   1   3 722.789 17.2646   6
  -4   1   3 507.532 12.9471   6
   4   1  -3 504.847 12.4181   1
   4  -1   3 493.094 12.6598   1
   4   1  -3 477.252 13.2361   4
   4  -1   3 497.103 12.6023   5
  -4   1   3 500.331 15.8907   2
   4  -1   3 523.816 12.7958   1
   4   1   3 516.980 15.1794   2
   4  -1  -3 514.961 12.7867   5
  -4  -1   3 482.369 12.2926   1
  -4  -1   3 493.947 12.8107   6
  -4   1  -3 503.021 13.7320   4
   4   1   3 499.577 12.2623   1
  -4   1  -3 505.777 12.5971   1
  -4  -1   3 500.906 12.4632   1
   5  -1   3 1.02231 1.48364   1
   5  -1   3 3.22441 1.47209   5
  -5   1   3 0.98267 2.40583   2
  -5   1   3 3.88335 1.82453   6
   5   1  -3 -2.4330 1.69881   5
   5   1  -3 1.21759 1.58181   4
   5   1  -3 1.83290 1.35062   1
   5   1   3 2.91270 1.56941   2
   5  -1  -3 2.22925 1.64125   5
  -5  -1   3 -1.9230 1.40355   1
  -5  -1   3 -1.2627 1.67650   6
   5   1   3 3.20521 1.24374   1
  -5   1  -3 2.56016 1.91660   4
   5   1   3 3.87527 1.29396   1
  -5   1  -3 5.68631 1.51963   1
   6   1  -3 1434.65 37.3470   4
  -6   1   3 1465.20 35.5465   6
  -6  -1  -3 1494.08 35.7546   1
   6   1  -3 1437.08 35.6649   1
  -6   1   3 1623.31 43.8392   2
   6  -1   3 1471.24 36.0135   1
   6   1  -3 1527.27 36.4462   5
   6  -1   3 1497.67 35.8379   5
   6  -1  -3 1566.65 36.2878   5
   6   1   3 1517.90 35.7575   1
  -6  -1   3 1512.69 35.5344   6
  -6   1  -3 1545.46 35.9911   1
  -6  -1   3 1543.61 35.7781   1
   6   1   3 1539.69 42.8743   2
  -6   1  -3 1567.89 37.9801   4
  -7   1   3 205.245 6.49993   6
  -7   1   3 191.788 8.09518   2
  -7   1   3 168.672 5.31756   1
  -7  -1  -3 196.003 5.91942   1
   7  -1   3 196.844 6.05874   1
   7   1  -3 188.941 5.83436   1
   7   1  -3 200.510 6.63580   5
   7  -1   3 203.629 6.00922   5
   7   1   3 206.231 6.70791   2
  -7  -1   3 212.444 6.46257   6
  -7   1  -3 198.316 6.10954   1
   7   1   3 197.413 5.94956   1
   7  -1  -3 190.119 6.32639   5
  -7  -1   3 203.370 6.02771   1
   8   1  -3 462.450 12.7926   5
  -8   1   3 467.520 11.8690   1
  -8   1   3 481.320 12.5215   6
   8  -1   3 463.975 12.1516   5
   8  -1   3 466.691 12.4516   1
  -8   1   3 455.104 15.4420   2
   8   1   3 467.642 12.2104   1
  -8   1  -3 472.636 12.4165   1
  -8  -1   3 483.731 12.4431   6
   8  -1  -3 476.408 12.6851   5
  -8  -1   3 467.626 12.2000   1
   9   1  -3 308.862 9.22137   5
   9  -1   3 299.324 8.79245   1
  -9   1   3 280.190 10.9369   2
   9  -1   3 308.061 8.49238   5
  -9   1   3 314.485 9.04724   6
  -9   1   3 293.693 8.22483   1
  -9  -1   3 302.259 8.76187   6
   9   1   3 298.280 8.54984   1
  -9  -1   3 295.266 8.58399   1
   9  -1  -3 288.491 8.98885   5
  -9   1  -3 300.204 8.71346   1
 -10   1   3 1457.49 34.9897   6
 -10   1   3 1477.99 34.9168   1
  10   1  -3 1497.96 35.8490   5
  10  -1   3 1439.56 35.5109   1
 -10   1   3 1503.62 42.9541   2
  10  -1   3 1436.42 35.2568   5
  10   1   3 1464.56 35.3997   1
 -10  -1   3 1513.14 35.2881   1
 -10   1  -3 1456.82 35.4935   1
  10  -1  -3 1479.51 35.7574   5
 -10  -1   3 1472.73 34.8210   6
  11  -1   3 44.4875 2.94862   5
  11   1  -3 38.2715 3.60432   5
  11  -1   3 35.3630 3.11827   1
 -11   1   3 32.0806 4.47748   2
 -11   1   3 32.8816 2.94304   1
 -11  -1   3 33.6564 3.28887   1
  11  -1  -3 30.3969 3.38559   5
 -11  -1   3 35.8545 3.21759   6
 -12   1   3 2925.17 66.2248   1
 -12   1   3 2882.44 80.3082   2
  12   1  -3 2866.38 67.1632   5
  12  -1   3 2806.18 66.8259   1
 -12   1   3 2755.72 65.4390   6
  12  -1   3 2685.65 66.4841   5
  12  -1  -3 2902.06 67.2352   5
 -12  -1   3 2853.74 66.4895   1
 -12  -1   3 2843.27 65.2815   6
  12   1   3 2757.10 66.6535   1
 -13   1   3 226.852 10.1806   2
  13  -1   3 247.990 8.30215   1
  13  -1   3 249.238 7.77459   5
 -13   1   3 253.866 8.46478   6
  13   1  -3 259.655 8.88129   5
 -13   1   3 238.732 7.68622   1
  13   1   3 235.146 8.05880   1
 -13  -1   3 256.041 8.47797   1
  13  -1  -3 254.943 8.82171   5
 -13  -1   3 258.894 8.30965   6
  14   1  -3 290.134 9.94292   5
  14  -1   3 292.769 9.63486   1
 -14   1   3 291.546 9.56805   6
 -14   1   3 302.513 9.41639   1
  14  -1   3 296.499 9.07595   5
 -14   1   3 288.352 11.9998   2
 -14  -1   3 300.446 9.50390   6
 -14  -1   3 285.620 9.59510   1
  14  -1  -3 300.728 10.1283   5
  14   1   3 306.666 9.54610   1
 -15   1   3 150.216 6.62341   6
  15  -1   3 146.782 5.90749   5
 -15   1   3 147.799 6.48378   1
  15  -1   3 148.332 6.51909   1
  15   1  -3 144.019 6.87069   5
 -15   1   3 139.513 8.29039   2
 -15  -1   3 133.571 6.61611   1
  15  -1  -3 147.499 6.97664   5
 -15  -1   3 152.574 6.37603   6
  15   1   3 153.771 6.48534   1
 -16   1   3 282.334 12.2738   2
 -16   1   3 291.560 9.79095   1
  16  -1   3 287.807 9.91179   1
 -16   1   3 274.276 9.73054   6
  16   1  -3 283.237 10.3516   5
  16  -1   3 289.508 9.21551   5
 -16  -1   3 287.115 9.63866   6
  16   1   3 286.469 9.83507   1
  16  -1  -3 297.060 10.3498   5
 -16  -1   3 297.620 10.1272   1
 -17   1   3 159.067 9.02047   2
 -17   1   3 148.912 6.96455   6
 -17   1   3 148.500 7.12161   1
  17  -1   3 162.582 6.50359   5
  17  -1   3 152.680 7.16574   1
  17   1  -3 145.458 7.51799   5
  17  -1  -3 166.510 7.78230   5
 -17  -1   3 149.523 7.34986   1
  17   1   3 155.806 7.07792   1
 -17  -1   3 145.791 6.72687   6
  18   1  -3 1076.28 27.6606   5
 -18   1   3 1019.93 26.6600   6
  18  -1   3 1032.44 26.4173   5
 -18   1   3 1071.44 26.8816   1
  18  -1   3 1018.63 27.0894   1
 -18   1   3 1021.74 32.5593   2
  18  -1  -3 1067.92 27.6640   5
 -18  -1   3 1005.31 26.2897   6
 -18  -1   3 1055.31 27.1954   1
  18   1   3 1013.62 26.9154   1
 -19   1   3 37.6299 4.84830   1
  19  -1   3 31.4904 4.53770   1
  19  -1   3 33.7196 3.93776   5
 -19   1   3 36.9808 4.69417   6
 -19   1   3 33.2029 6.03510   2
  19   1  -3 32.9699 5.15909   5
 -19  -1   3 33.0205 5.07041   1
  19   1   3 26.1539 4.29623   1
 -19  -1   3 31.5623 4.30438   6
  19  -1  -3 37.4721 5.23245   5
  20  -1   3 164.427 8.01050   1
 -20   1   3 154.632 7.87329   1
 -20   1   3 146.089 9.66582   2
 -20   1   3 150.533 7.77148   6
  20  -1   3 163.306 7.27763   5
  20   1  -3 161.877 8.60874   5
 -20  -1   3 150.708 8.58574   1
  20  -1  -3 154.235 8.42371   5
  20   1   3 160.668 7.78006   1
 -20  -1   3 135.262 7.14315   6
 -21   1   3 26.4546 5.05233   6
  21  -1   3 21.9436 4.63354   1
 -21  -1   3 17.2219 4.17868   6
  21   1   3 29.8898 4.91354   1
 -22   1   3 439.580 14.9118   6
  22  -1   3 432.547 14.8905   1
  22   1   3 440.278 14.8407   1
 -22  -1   3 436.303 14.0687   6
 -23   1   3 60.6776 6.35867   6
  23  -1   3 46.1449 6.31344   1
  23   1   3 49.7601 6.24197   1
 -23  -1   3 60.1208 6.90032   1
 -23  -1   3 56.6338 5.86424   6
   0   2  -3 4.80642 1.69605   1
   1   2  -3 354.504 9.41928   1
   1   2  -3 379.579 10.4538   4
  -1   2   3 327.671 11.9017   2
  -1  -2   3 361.812 9.63175   1
  -1   2  -3 340.159 9.50875   1
  -1  -2   3 371.854 9.74999   6
   2   2  -3 1860.75 48.5443   4
  -2   2   3 2008.40 45.5988   6
   2   2  -3 1962.53 46.3841   1
  -2   2   3 2032.04 56.2594   2
   2   2   3 2075.21 56.1189   2
   2  -2  -3 2062.99 46.2295   5
  -2  -2   3 1920.76 45.5168   6
  -2  -2   3 1861.85 46.4306   1
   2   2   3 1975.34 45.4235   6
  -3   2   3 207.020 7.88578   2
   3   2  -3 199.024 5.93435   1
   3   2  -3 196.302 6.73303   4
  -3   2   3 203.432 6.32473   6
   3  -2   3 192.508 6.32138   5
   3   2   3 198.553 7.05796   3
   3   2   3 182.306 5.81411   6
  -3  -2   3 196.675 6.00788   6
  -3   2  -3 179.790 6.03025   1
  -3  -2   3 199.530 6.04431   1
   3   2   3 197.251 5.53063   1
   3   2   3 207.162 5.55922   1
   3  -2  -3 213.729 5.82729   5
  -4   2   3 1262.91 29.2437   6
   4   2  -3 1202.70 29.4565   1
   4  -2   3 1217.36 30.0165   5
   4  -2   3 1202.61 29.7423   1
  -4   2   3 1277.26 36.0259   2
   4   2  -3 1228.90 31.1566   4
   4   2   3 1283.95 34.3653   3
  -4  -2   3 1199.17 29.5568   1
   4  -2  -3 1292.88 29.4833   5
  -4  -2   3 1219.72 29.1158   6
  -4   2  -3 1201.71 31.2002   4
   4   2   3 1224.51 29.1866   1
  -4   2  -3 1248.24 29.6320   1
   4   2   3 1210.13 29.1312   1
  -5   2   3 632.279 15.7263   6
   5   2  -3 609.883 16.6417   4
   5  -2   3 599.854 15.6488   1
  -5   2   3 630.005 19.5664   2
   5  -2   3 624.976 16.0536   5
   5   2  -3 619.943 15.6567   1
   5  -2  -3 636.646 15.7391   5
  -5   2  -3 626.802 16.6541   4
   5   2   3 633.976 15.4217   1
  -5  -2   3 616.658 15.7777   1
  -5  -2   3 619.292 15.5251   6
   5   2   3 641.958 18.1851   3
  -5   2  -3 616.858 15.6692   1
  -6   2   3 28.8206 1.99555   1
   6  -2   3 25.2944 2.53642   1
   6  -2   3 31.9417 2.63582   5
   6   2  -3 29.5831 2.47379   1
  -6   2   3 26.1594 3.61806   2
  -6   2   3 31.9755 2.74861   6
  -6  -2   3 27.3609 2.55442   6
   6  -2  -3 26.1243 2.52727   5
   6   2   3 27.9240 2.16030   1
  -6   2  -3 34.3193 2.59647   1
   6   2   3 27.0309 2.50610   3
  -6  -2   3 30.0296 2.61897   1
  -6   2  -3 27.7756 2.97765   4
   7  -2   3 169.798 5.75669   5
   7   2  -3 166.325 6.08827   5
  -7   2   3 153.632 4.87533   1
  -7   2   3 152.499 5.66180   6
   7  -2   3 165.428 5.81313   1
  -7   2   3 149.691 7.27383   2
  -7   2  -3 152.808 5.54888   1
   7   2   3 157.388 5.85764   3
   7  -2  -3 147.700 5.58650   5
   7   2   3 157.124 5.18476   1
  -7  -2   3 151.402 5.55123   1
  -7   2  -3 160.353 6.23646   4
  -7  -2   3 150.585 5.46604   6
  -8   2   3 1584.76 37.7324   1
  -8   2   3 1659.51 46.5452   2
  -8   2   3 1601.79 37.8063   6
   8  -2   3 1558.55 38.5791   1
   8   2  -3 1585.18 38.7484   5
   8  -2   3 1553.09 38.6246   5
   8   2   3 1618.45 43.9683   3
   8  -2  -3 1670.27 38.5955   5
  -8  -2   3 1620.03 38.3542   1
  -8   2  -3 1601.97 38.3637   1
  -8  -2   3 1597.01 37.5381   6
   8   2   3 1597.51 38.1663   1
  -8   2  -3 1598.23 40.2610   4
   9  -2   3 243.506 7.68876   5
   9   2  -3 241.504 8.06083   5
   9  -2   3 242.286 7.85267   1
  -9   2   3 238.269 7.75179   6
  -9   2   3 226.581 9.82402   2
  -9   2   3 240.698 7.08512   1
  -9   2  -3 238.771 7.65707   1
   9   2   3 247.338 7.42695   1
   9  -2  -3 226.826 7.68878   5
   9   2   3 250.243 7.99987   3
  -9  -2   3 230.578 7.40934   6
  -9   2  -3 223.262 8.10223   4
  -9  -2   3 224.613 7.63941   1
  10   2  -3 1335.52 32.7863   5
 -10   2   3 1325.98 39.1657   2
  10  -2   3 1306.98 32.5588   1
 -10   2   3 1335.03 31.9855   6
  10  -2   3 1305.21 32.5274   5
 -10   2   3 1336.49 31.7698   1
  10   2   3 1348.74 36.7038   3
  10   2   3 1360.67 32.3245   1
 -10  -2   3 1285.54 31.5674   6
  10  -2  -3 1335.75 32.6814   5
 -10   2  -3 1326.06 33.9868   4
 -10  -2   3 1347.58 32.3775   1
  11  -2   3 323.906 9.76115   5
  11   2  -3 313.005 10.2226   5
 -11   2   3 324.609 9.24649   1
 -11   2   3 309.668 12.2387   2
  11  -2   3 336.193 10.0343   1
 -11   2   3 330.590 9.89058   6
 -11   2  -3 315.156 10.2916   4
  11  -2  -3 310.313 10.0148   5
 -11  -2   3 307.381 9.84377   1
 -11  -2   3 330.544 9.56503   6
  11   2   3 320.436 9.63957   1
 -12   2   3 16.0780 4.20559   2
 -12   2   3 11.8587 2.74919   1
 -12   2   3 16.6672 2.95936   6
  12   2  -3 15.0854 3.36781   5
  12  -2   3 14.3006 2.75636   5
  12  -2   3 12.4825 3.02730   1
 -12   2  -3 14.7457 3.16539   4
 -12  -2   3 15.6117 3.14299   1
 -12  -2   3 9.85915 2.60417   6
  12  -2  -3 12.8090 3.12211   5
 -13   2   3 1066.75 32.5744   2
  13  -2   3 1058.12 26.8739   5
 -13   2   3 1058.34 26.5629   6
  13  -2   3 1057.11 27.0696   1
 -13   2   3 1083.39 26.4038   1
  13   2  -3 1074.43 27.2961   5
 -13  -2   3 1061.87 27.0093   1
  13  -2  -3 1064.97 27.3199   5
 -13  -2   3 1073.34 26.2038   6
 -13   2  -3 1052.95 28.1388   4
  13   2   3 1092.84 26.8729   1
 -14   2   3 949.585 23.4710   1
  14   2  -3 923.238 24.2030   5
  14  -2   3 887.128 23.7579   5
 -14   2   3 922.341 23.6682   6
  14  -2   3 909.038 24.0941   1
 -14   2   3 943.134 29.0340   2
 -14  -2   3 962.540 24.1428   1
  14   2   3 954.233 24.0023   1
 -14  -2   3 933.207 23.3072   6
  14  -2  -3 928.073 24.3900   5
 -14   2  -3 907.886 24.9416   4
 -15   2   3 12.3781 3.33369   6
  15  -2   3 22.0744 3.28732   5
 -15   2   3 10.4339 4.56596   2
 -15   2   3 12.7629 3.31732   1
  15   2  -3 22.0957 4.06057   5
 -15  -2   3 24.6466 4.05447   1
  15  -2  -3 10.2560 3.65382   5
 -15  -2   3 3.46443 2.83486   6
  15   2   3 20.0457 3.45262   1
 -15   2  -3 14.6802 3.63188   4
  16  -2   3 575.349 16.8633   1
  16   2  -3 584.139 17.0258   5
 -16   2   3 586.702 20.3816   2
 -16   2   3 601.118 16.3933   1
 -16   2   3 603.508 16.6858   6
  16  -2   3 590.316 16.4336   5
  16  -2  -3 586.300 17.1828   5
 -16  -2   3 594.058 16.2407   6
 -16  -2   3 588.216 16.9537   1
 -16   2  -3 570.426 17.3855   4
  16   2   3 597.035 16.6732   1
 -17   2   3 105.224 6.12494   1
  17   2  -3 124.175 6.98716   5
 -17   2   3 120.676 6.50009   6
  17  -2   3 118.395 5.95061   5
 -17   2   3 99.1441 7.56466   2
  17  -2   3 115.503 6.44337   1
  17   2   3 113.788 6.23128   1
 -17  -2   3 118.590 6.81075   1
 -17   2  -3 104.001 6.46582   4
 -17  -2   3 118.430 6.11101   6
  17  -2  -3 108.273 6.84714   5
  18  -2   3 65.4279 4.85269   5
 -18   2   3 58.0633 5.28517   6
 -18   2   3 65.0749 5.40551   1
  18  -2   3 65.9761 5.47190   1
 -18   2   3 58.0582 6.72656   2
  18   2  -3 58.8786 5.62336   5
 -18  -2   3 57.6699 4.83953   6
  18   2   3 67.2390 5.21757   1
  18  -2  -3 67.7828 5.91449   5
 -18   2  -3 59.0351 5.58179   4
 -18  -2   3 51.4390 5.52279   1
  19  -2   3 65.1079 5.05466   5
 -19   2   3 55.0064 6.79362   2
 -19   2   3 54.2061 5.36632   6
  19   2  -3 68.7508 6.15288   5
  19  -2   3 56.9363 5.47203   1
 -19   2   3 64.6364 5.63045   1
  19   2   3 63.6087 5.47975   1
 -19  -2   3 60.3921 5.10563   6
  19  -2  -3 61.2718 6.14537   5
 -19  -2   3 61.9732 6.04361   1
  20  -2   3 513.987 15.5579   5
  20   2  -3 515.904 16.4103   5
  20  -2   3 512.541 16.2185   1
 -20   2   3 531.436 15.9121   1
 -20   2   3 487.658 19.3210   2
 -20  -2   3 501.613 15.3689   6
 -20  -2   3 542.987 16.7849   1
  20   2   3 512.463 16.0552   1
  20  -2  -3 534.404 16.7834   5
  21  -2   3 52.4984 5.79799   1
  21   2  -3 56.2037 6.29579   5
  21  -2   3 50.3817 5.19307   5
 -21   2   3 68.5513 6.29024   1
 -21   2   3 50.4945 7.31897   2
  21   2   3 58.4130 5.75366   1
  21  -2  -3 59.0202 6.53576   5
 -21  -2   3 44.5962 5.08111   6
 -21  -2   3 40.7990 6.08347   1
  22  -2   3 248.724 10.8790   1
  22   2  -3 268.361 11.4914   5
  22  -2   3 258.149 10.3417   5
 -22   2   3 273.805 11.0887   1
 -22   2   3 254.561 13.3199   2
 -22  -2   3 268.260 11.6533   1
  22   2   3 258.082 10.8845   1
 -22   2  -3 262.069 11.3315   4
  22  -2  -3 273.199 11.7575   5
 -22  -2   3 251.057 10.3350   6
   0   3  -3 1069.87 27.4104   4
   0   3  -3 1073.18 26.0034   1
   0   3   3 1022.59 25.3413   1
   0  -3   3 1006.22 26.0969   1
   0   3   3 1081.26 25.1137   6
   0   3   3 1114.12 30.5187   3
   1  -3   3 21.9769 2.88169   1
  -1   3   3 36.2585 3.65105   3
   1   3  -3 27.6018 3.13354   4
  -1   3   3 32.7976 2.75881   6
  -1   3   3 34.3832 2.23820   1
  -1  -3   3 31.5000 2.84339   1
  -1   3  -3 32.3816 3.31270   4
   1   3   3 42.2075 2.65835   6
   1   3   3 30.8003 3.28246   3
   1   3   3 38.0605 2.26149   1
  -1   3  -3 27.4284 2.91493   1
   2   3  -3 907.114 22.2126   1
   2   3  -3 897.233 23.5439   4
  -2   3   3 870.806 21.5411   1
   2  -3   3 895.008 22.4845   1
  -2   3   3 900.893 21.5659   6
   2  -3   3 913.371 22.7940   5
   2  -3  -3 891.217 21.6596   5
  -2   3  -3 901.226 23.5593   4
   2   3   3 869.748 21.2872   6
  -2   3  -3 886.239 22.3398   1
   2   3   3 922.455 25.9885   3
   2   3   3 871.026 21.6705   1
  -2  -3   3 921.924 22.5145   1
  -2  -3   3 903.956 21.5217   6
  -3   3   3 336.898 11.5987   2
  -3   3   3 323.121 8.94095   6
   3   3  -3 318.613 9.30997   1
   3  -3   3 307.824 9.47875   5
  -3   3   3 319.924 8.50752   1
   3   3  -3 315.672 10.0334   4
   3  -3   3 321.653 9.49758   1
   3   3   3 312.207 8.64316   6
   3   3   3 315.391 10.7027   3
  -3   3  -3 318.532 9.33732   1
   3   3   3 313.472 8.64780   1
  -3  -3   3 324.520 8.89162   6
  -3   3  -3 319.603 10.0379   4
  -3  -3   3 315.246 9.38783   1
   3  -3  -3 317.027 8.73099   5
   4  -3   3 232.261 7.61018   1
  -4   3   3 235.617 7.19761   6
   4   3  -3 235.775 7.51392   1
   4  -3   3 232.927 7.73189   5
  -4   3   3 238.191 6.65999   1
   4   3  -3 239.446 8.06566   4
  -4   3   3 229.301 9.36652   2
   4   3   3 218.959 8.18080   3
   4   3   3 223.688 6.76190   1
   4  -3  -3 227.479 6.96655   5
  -4  -3   3 229.974 7.01883   6
  -4  -3   3 237.695 7.60910   1
  -4   3  -3 240.297 8.02724   4
  -4   3  -3 241.838 7.50026   1
   5  -3   3 343.137 10.2382   5
  -5   3   3 333.648 9.09511   1
  -5   3   3 331.435 12.3349   2
  -5   3   3 345.135 9.57466   6
   5  -3   3 343.734 10.1435   1
  -5   3  -3 348.988 9.94877   1
  -5  -3   3 336.751 9.34522   6
   5  -3  -3 339.937 9.54332   5
   5   3   3 336.850 9.30486   1
   5   3   3 325.819 10.9857   3
  -5   3  -3 341.900 10.6323   4
  -5  -3   3 335.344 9.95309   1
   6  -3   3 1444.35 35.8915   1
  -6   3   3 1511.85 43.1912   2
   6  -3   3 1478.52 36.2040   5
  -6   3   3 1516.60 34.8854   6
  -6   3   3 1445.34 34.9121   1
  -6   3  -3 1487.08 37.3885   4
  -6   3  -3 1448.65 40.7263   3
  -6  -3   3 1471.64 35.7792   1
  -6  -3   3 1470.23 34.5113   6
   6   3   3 1486.20 41.1520   3
   6  -3  -3 1520.98 35.5501   5
   6   3   3 1487.68 35.2893   1
  -6   3  -3 1425.48 35.6061   1
   7  -3   3 228.413 7.56999   5
  -7   3   3 209.604 6.70197   1
  -7   3   3 209.180 9.30853   2
  -7   3   3 220.764 7.21888   6
   7  -3   3 227.598 7.73478   1
   7   3   3 221.687 8.12010   3
  -7   3  -3 226.160 8.09647   4
   7  -3  -3 217.956 7.32486   5
  -7   3  -3 223.861 7.76655   3
  -7  -3   3 216.276 6.93125   6
  -7  -3   3 216.524 7.54835   1
  -7   3  -3 219.172 7.46615   1
   7   3   3 226.189 6.99948   1
  -8   3   3 325.856 9.76263   6
  -8   3   3 332.391 9.34384   1
   8  -3   3 343.152 10.3749   5
  -8   3   3 329.081 12.4191   2
   8  -3   3 325.910 10.1647   1
   8   3   3 333.263 11.0127   3
   8   3   3 336.732 9.66052   1
  -8  -3   3 329.480 10.1766   1
   8  -3  -3 332.066 9.97814   5
  -8   3  -3 342.971 10.7250   4
  -8  -3   3 333.554 9.40790   6
  -9   3   3 43.1583 3.59040   6
   9   3  -3 39.4810 3.92874   5
   9  -3   3 45.6621 3.71685   5
  -9   3   3 39.6815 3.13420   1
   9  -3   3 40.8527 3.82496   1
  -9   3   3 43.9532 4.94652   2
   9  -3  -3 35.1543 3.60330   5
  -9   3  -3 39.1073 3.93401   4
  -9  -3   3 41.6314 3.82671   1
   9   3   3 47.2069 3.54820   3
   9   3   3 46.2697 3.34796   1
  -9  -3   3 42.7211 3.23307   6
  10  -3   3 259.216 8.94865   1
  10  -3   3 274.060 9.02177   5
 -10   3   3 266.946 11.0245   2
  10   3  -3 270.415 9.12446   5
 -10   3   3 262.402 8.64594   6
 -10   3   3 260.799 8.10575   1
 -10  -3   3 268.020 8.97645   1
 -10  -3   3 259.209 8.12854   6
  10   3   3 265.144 9.32976   3
 -10   3  -3 266.439 9.29442   4
  10  -3  -3 259.916 9.00458   5
  10   3   3 262.012 8.45021   1
  11  -3   3 51.8236 4.26587   1
 -11   3   3 43.1587 3.60331   1
  11   3  -3 55.0356 4.61376   5
 -11   3   3 47.4125 5.39053   2
  11  -3   3 50.5772 4.03972   5
 -11   3   3 49.5716 3.91242   6
  11   3   3 49.1749 3.74539   1
  11   3   3 52.9150 3.85770   3
 -11   3  -3 55.4443 4.39217   4
  11  -3  -3 43.4026 4.21979   5
 -11  -3   3 47.6553 3.63440   6
 -11  -3   3 48.0457 4.32573   1
 -12   3   3 810.245 25.4740   2
 -12   3   3 792.893 20.3899   1
 -12   3   3 807.305 20.6475   6
  12   3  -3 790.883 21.2178   5
  12  -3   3 773.916 21.1408   5
  12  -3   3 789.867 21.2600   1
 -12  -3   3 811.877 21.1107   1
  12   3   3 812.167 20.7455   1
 -12  -3   3 782.781 20.0025   6
 -12   3  -3 762.214 21.6960   4
  12  -3  -3 829.285 21.3153   5
 -13   3   3 130.253 6.02298   6
  13   3  -3 108.357 6.24199   5
 -13   3   3 112.737 7.78433   2
 -13   3   3 111.421 5.52868   1
  13  -3   3 115.978 6.24962   1
  13  -3   3 114.049 5.84767   5
 -13  -3   3 111.909 5.29333   6
 -13   3  -3 111.637 5.96720   4
  13  -3  -3 104.431 6.12129   5
 -13  -3   3 114.211 6.16444   1
  13   3   3 117.841 5.68113   1
 -14   3   3 111.656 5.93073   6
  14  -3   3 106.833 6.27271   1
 -14   3   3 116.555 5.71191   1
  14   3  -3 116.763 6.50450   5
 -14   3   3 105.884 7.64514   2
  14  -3   3 120.251 6.05833   5
 -14  -3   3 115.432 5.47026   6
 -14  -3   3 105.242 6.31736   1
  14  -3  -3 109.679 6.51759   5
 -14   3  -3 113.254 6.28544   4
  14   3   3 109.930 5.79570   1
  15  -3   3 69.4053 5.37918   1
  15  -3   3 75.3327 5.21933   5
 -15   3   3 75.1272 6.92041   2
  15   3  -3 79.0951 5.76454   5
 -15   3   3 78.3144 5.28145   6
 -15   3   3 74.2913 5.02139   1
 -15  -3   3 69.7003 5.59661   1
 -15   3  -3 73.9379 5.52683   4
  15   3   3 81.7943 5.29736   1
  15  -3  -3 76.2750 5.91302   5
 -15  -3   3 67.1376 4.70033   6
  16   3  -3 395.705 12.9324   5
 -16   3   3 405.797 15.9138   2
 -16   3   3 406.271 12.7067   6
  16  -3   3 392.361 13.0171   1
  16  -3   3 384.012 12.6843   5
 -16   3   3 397.047 12.2045   1
 -16  -3   3 389.464 13.1830   1
  16  -3  -3 390.196 13.2767   5
 -16   3  -3 395.124 13.0625   4
  16   3   3 390.598 12.5882   1
  17   3  -3 21.6028 4.59357   5
  17  -3   3 18.9168 3.90162   5
 -17   3   3 14.4455 3.99265   1
 -17   3   3 15.8705 5.52267   2
 -17   3   3 17.1577 4.04990   6
  17  -3   3 12.1754 4.15834   1
 -17   3  -3 19.0286 4.24283   4
  17  -3  -3 19.7147 4.73751   5
 -17  -3   3 22.3179 4.62681   1
  17   3   3 19.5570 4.04248   1
 -18   3   3 324.286 11.4464   6
  18  -3   3 316.301 11.2150   5
 -18   3   3 314.953 14.1206   2
 -18   3   3 314.710 11.1590   1
  18   3  -3 307.739 11.7737   5
  18  -3   3 322.157 11.7702   1
 -18   3  -3 310.001 11.5354   4
  18  -3  -3 326.531 12.2711   5
  18   3   3 315.945 11.3996   1
 -18  -3   3 333.453 12.2457   1
  19  -3   3 15.7719 4.10281   5
 -19   3   3 15.7274 4.56242   1
  19   3  -3 14.5968 4.85351   5
 -19   3   3 9.13392 5.60206   2
 -19   3   3 14.0482 4.35333   6
  19  -3   3 16.2797 4.69402   1
 -19   3  -3 13.0647 4.42849   4
 -19  -3   3 6.51999 4.86313   1
  19  -3  -3 13.2356 5.00853   5
  19   3   3 11.3510 4.23908   1
  20   3  -3 6.59641 4.51937   5
 -20   3   3 6.13842 4.53897   1
 -20   3   3 3.11936 4.18242   6
  20  -3   3 3.01537 4.38960   1
 -20   3   3 -1.2652 5.34648   2
  20  -3   3 5.65957 3.94591   5
 -20   3  -3 4.39748 4.24201   4
  20   3   3 5.26415 4.17964   1
  20  -3  -3 9.68245 5.19036   5
 -20  -3   3 0.82423 4.72386   1
  21  -3   3 49.4402 5.69783   5
 -21   3   3 52.2724 7.68553   2
  21  -3   3 42.1924 6.18886   1
 -21   3  -3 49.8519 6.11296   4
  21   3   3 41.0510 5.66911   1
  21  -3  -3 37.3166 6.31469   5
   0   4  -3 2.88270 2.71311   4
   1   4  -3 37.2817 3.81493   4
  -1  -4   3 40.5175 3.73036   1
   1   4   3 35.9498 2.90385   6
  -2   4   3 185.521 6.14325   6
  -2   4   3 180.549 8.14937   3
   2   4  -3 192.315 7.43192   4
   2   4   3 185.346 8.07447   3
   2   4   3 172.519 6.04650   1
  -2  -4   3 182.540 7.15841   1
  -3   4   3 536.694 13.8183   6
  -3   4   3 539.739 13.9787   1
  -3   4   3 541.636 17.4119   3
   3   4  -3 536.135 15.6733   4
   3   4   3 551.640 17.1437   3
  -3  -4   3 538.773 14.9701   1
   3  -4  -3 508.933 14.0859   5
   3   4   3 535.206 14.1274   1
  -4   4   3 317.305 11.5991   3
  -4   4   3 296.580 8.72494   6
  -4   4   3 285.998 8.55056   1
   4  -4   3 294.763 9.95868   5
   4  -4   3 295.215 9.72609   1
  -4   4  -3 289.194 10.0232   4
  -4  -4   3 303.836 9.69063   1
   4  -4  -3 285.351 8.81086   5
  -4   4  -3 297.703 10.5848   3
   4   4   3 285.308 10.7122   3
   4   4   3 281.643 8.68478   1
  -5   4   3 98.2834 4.56606   6
  -5   4   3 92.6728 4.25845   1
   5  -4   3 88.9265 5.10803   1
   5  -4   3 92.1664 5.34071   5
  -5   4   3 70.8825 5.91630   2
  -5  -4   3 93.9588 5.30761   1
   5   4   3 86.5814 5.41998   3
   5   4   3 98.3422 4.41883   1
  -5   4  -3 90.8777 5.09649   4
  -5   4  -3 101.629 5.49359   3
   5  -4  -3 90.1331 4.62924   5
  -6   4   3 78.5484 4.03782   1
   6  -4   3 69.8198 4.75331   5
  -6   4   3 66.0522 4.02923   6
  -6   4   3 71.4922 5.88095   2
  -6   4  -3 76.4750 4.82175   3
   6   4   3 69.4712 4.01366   1
  -6   4  -3 77.9316 4.85706   4
   6   4   3 73.9463 4.97948   3
  -6  -4   3 70.4714 4.78216   1
   6  -4  -3 68.7028 4.27890   5
  -7   4   3 434.272 12.0586   6
  -7   4   3 437.354 15.9204   2
  -7   4   3 426.120 11.9073   1
   7  -4   3 451.097 13.1630   1
   7  -4   3 427.526 13.1093   5
   7  -4  -3 423.567 12.4263   5
   7   4   3 438.671 14.4303   3
  -7  -4   3 424.525 12.9770   1
   7   4   3 447.903 12.2464   1
  -7   4  -3 434.673 14.0174   3
  -7   4  -3 431.698 13.3404   4
   8  -4   3 600.036 16.3744   1
  -8   4   3 586.532 19.7348   2
  -8   4   3 575.370 15.2993   6
  -8   4   3 552.521 15.0708   1
   8  -4   3 552.798 16.3173   5
  -8   4  -3 583.713 16.7182   4
   8   4   3 577.285 15.5760   1
  -8  -4   3 592.280 16.3704   1
   8  -4  -3 584.010 15.8467   5
   8   4   3 583.975 18.2096   3
  -9   4   3 151.978 6.18514   6
   9  -4   3 146.627 6.85747   5
  -9   4   3 148.937 5.99287   1
  -9   4   3 136.716 8.23358   2
   9  -4   3 153.270 6.93390   1
   9  -4  -3 144.957 6.55988   5
  -9  -4   3 146.389 6.89174   1
  -9   4  -3 149.213 6.87214   4
   9   4   3 138.012 6.87934   3
   9   4   3 147.687 6.10356   1
 -10   4   3 35.9105 3.67421   1
  10  -4   3 47.7141 4.58079   1
 -10   4   3 48.5165 5.72757   2
  10  -4   3 39.4924 4.21574   5
 -10   4   3 46.8635 3.99935   6
 -10   4  -3 45.6627 4.51448   4
  10  -4  -3 42.1180 4.31510   5
 -10  -4   3 44.4135 4.52128   1
  10   4   3 40.5885 4.18260   3
  10   4   3 42.6373 3.79114   1
 -11   4   3 75.2282 6.83266   2
  11  -4   3 83.1647 5.61015   1
  11   4  -3 89.4283 5.77465   5
  11  -4   3 88.0699 5.50917   5
 -11   4   3 82.9230 5.03922   6
 -11   4   3 81.0054 4.85294   1
  11   4   3 86.1967 4.93927   1
 -11  -4   3 78.7877 5.60173   1
  11   4   3 79.6106 5.34079   3
  11  -4  -3 75.1683 5.43464   5
 -11   4  -3 91.5968 5.73074   4
  12   4  -3 56.9784 5.15239   5
  12  -4   3 51.4855 4.69369   5
 -12   4   3 46.5325 5.99742   2
 -12   4   3 46.7787 4.31361   6
  12  -4   3 53.8908 5.00594   1
 -12   4   3 42.4256 4.18320   1
 -12   4  -3 49.1804 4.79450   4
  12   4   3 42.4099 4.12032   1
 -12  -4   3 41.0075 4.82909   1
  12  -4  -3 44.6690 4.80802   5
  13  -4   3 263.601 9.72803   5
 -13   4   3 267.114 9.04111   1
  13  -4   3 256.287 9.93663   1
  13   4  -3 254.067 9.82184   5
 -13   4   3 256.076 12.0350   2
 -13   4   3 257.556 9.22617   6
 -13   4  -3 256.406 9.83322   4
  13  -4  -3 248.641 9.84976   5
 -13  -4   3 257.018 10.0504   1
  13   4   3 259.274 9.28725   1
  14  -4   3 461.578 14.7814   1
  14   4  -3 467.485 14.7060   5
 -14   4   3 458.041 13.9703   6
 -14   4   3 463.369 17.8095   2
 -14   4   3 480.612 13.7107   1
  14  -4   3 459.527 14.4966   5
 -14   4  -3 451.436 14.6826   4
 -14  -4   3 469.282 14.6793   1
  14  -4  -3 475.220 14.7128   5
  14   4   3 465.446 14.0333   1
  15   4  -3 9.40848 4.20582   5
 -15   4   3 5.59641 5.05861   2
  15  -4   3 9.33880 4.06367   1
 -15   4   3 5.68506 3.55878   6
 -15   4   3 7.42686 3.60133   1
  15  -4   3 8.23121 3.72698   5
  15   4   3 13.7953 3.69725   1
 -15   4  -3 8.43489 3.93496   4
  15  -4  -3 2.52792 3.98015   5
 -15  -4   3 16.6407 4.49500   1
  16   4  -3 319.392 11.7474   5
  16  -4   3 330.622 11.8404   1
  16  -4   3 318.495 11.6928   5
 -16   4   3 307.858 10.8865   1
 -16   4   3 322.722 14.3996   2
 -16   4   3 328.105 11.3934   6
 -16   4  -3 317.485 11.5897   4
  16  -4  -3 308.063 11.9338   5
  16   4   3 322.080 11.3043   1
 -16  -4   3 320.838 12.1284   1
  17   4  -3 25.1917 5.08064   5
  17  -4   3 21.3836 4.71881   1
  17  -4   3 23.6398 4.56121   5
 -17   4   3 29.2979 4.65858   1
 -17   4   3 26.8135 6.30939   2
 -17   4   3 23.2373 4.53603   6
 -17   4  -3 26.7479 4.72172   4
  17   4   3 29.6089 4.65484   1
 -17  -4   3 27.3678 5.42611   1
  17  -4  -3 27.1559 5.32377   5
 -18   4   3 99.1176 6.77942   6
 -18   4   3 89.6481 6.53452   1
  18  -4   3 92.0365 6.66420   5
 -18   4   3 89.1463 8.54196   2
  18  -4   3 90.7488 6.98957   1
  18   4  -3 98.6868 7.26548   5
 -18   4  -3 101.217 6.79842   4
  18  -4  -3 86.0458 7.32703   5
  18   4   3 100.992 6.77274   1
 -18  -4   3 97.5394 7.97562   1
  19  -4   3 26.7467 5.05128   5
  19   4  -3 17.1905 5.54697   5
  19  -4   3 11.8599 4.93559   1
 -19   4   3 15.4850 4.70637   6
 -19   4   3 14.8995 4.73188   1
 -19   4   3 23.7236 6.78129   2
  19   4   3 13.5238 4.54562   1
 -19  -4   3 24.2903 6.30706   1
  19  -4  -3 11.5747 5.29956   5
   0  -5   3 6.85742 3.28572   1
   0   5   3 4.38252 2.50113   1
   0   5  -3 9.08850 3.47902   4
   0   5   3 4.20096 3.58088   3
   1   5  -3 7.44316 3.44586   4
   1  -5   3 11.5600 3.60272   1
  -1   5   3 9.11851 2.64322   1
   1   5   3 9.54684 2.64855   1
  -1   5  -3 13.1674 3.52601   4
  -1   5  -3 6.54428 3.79540   3
   1   5   3 1.63532 3.56215   3
  -1  -5   3 6.16501 3.52817   1
  -2   5   3 74.8562 4.30028   1
   2  -5   3 73.6497 5.22579   1
   2   5   3 55.7531 5.46946   3
  -2   5  -3 69.8025 5.75490   3
  -2   5  -3 73.9920 5.30772   4
   2   5   3 69.3655 4.23747   1
  -2  -5   3 68.7224 5.05217   1
   3  -5   3 40.1183 4.53371   5
  -3   5   3 37.2649 4.99557   3
   3  -5   3 43.4822 4.47344   1
  -3   5   3 36.5715 3.49921   1
   3   5   3 39.1506 3.49062   1
  -3   5  -3 37.4442 4.79165   3
  -3   5  -3 30.7956 4.21914   4
   3   5   3 30.7004 4.51081   3
  -4   5   3 243.201 10.8002   3
   4  -5   3 235.823 9.25218   1
   4  -5   3 241.018 9.43473   5
  -4   5   3 248.603 8.22449   1
   4   5   3 225.355 8.18679   1
   4   5   3 238.304 10.2976   3
  -4   5  -3 244.145 9.41611   4
  -4   5  -3 264.591 10.3276   3
  -4  -5   3 254.203 9.46766   1
  -5   5   3 176.101 6.67504   1
   5  -5   3 177.310 7.94648   5
   5  -5   3 174.579 7.78375   1
  -5   5   3 167.846 9.06684   3
   5   5   3 162.810 6.68587   1
  -5   5  -3 175.003 7.79810   4
  -5  -5   3 172.750 7.88827   1
  -5   5  -3 181.620 8.44885   3
   5   5   3 166.971 8.44248   3
  -6   5   3 349.624 10.7578   1
   6  -5   3 348.115 11.9332   5
   6  -5   3 358.694 11.9580   1
  -6   5  -3 369.688 12.0338   4
   6   5   3 352.997 13.1823   3
   6   5   3 342.693 10.8142   1
  -6   5  -3 365.433 12.9209   3
  -6  -5   3 363.064 11.9373   1
  -7   5   3 1.14523 2.75566   1
   7  -5   3 3.79839 3.39978   5
  -7   5   3 1.37031 4.15289   2
   7  -5   3 7.05999 3.71923   1
  -7   5  -3 5.60703 3.41005   4
   7   5   3 -0.6088 3.27508   3
   7   5   3 -1.0445 2.60622   1
  -7  -5   3 3.57177 3.61135   1
   8  -5   3 210.035 8.89275   1
  -8   5   3 208.122 10.7993   2
   8  -5   3 203.942 8.76254   5
  -8   5   3 210.661 7.81870   1
   8   5   3 227.466 8.04488   1
   8   5   3 209.266 9.38969   3
   8  -5  -3 200.446 8.42230   5
  -8  -5   3 225.251 9.07490   1
  -8   5  -3 216.846 8.94397   4
  -9   5   3 228.742 11.6294   2
   9  -5   3 229.034 9.31991   5
   9  -5   3 222.870 9.28016   1
  -9   5   3 230.339 8.34280   1
  -9   5  -3 234.204 9.27410   4
   9   5   3 232.182 10.0114   3
  -9  -5   3 229.855 9.45382   1
   9   5   3 220.681 8.35977   1
   9  -5  -3 223.499 8.84763   5
 -10   5   3 37.1354 6.04977   2
  10  -5   3 52.3564 5.13743   5
  10  -5   3 36.1850 4.97663   1
 -10   5   3 44.2240 4.30503   1
  10  -5  -3 34.0291 4.61507   5
  10   5   3 39.5560 4.18332   1
 -10  -5   3 40.3020 5.09060   1
 -10   5  -3 42.0241 4.71917   4
  10   5   3 40.5438 4.98981   3
 -11   5   3 45.9518 4.38582   1
  11  -5   3 41.4245 4.96966   5
  11  -5   3 42.4758 5.16808   1
  11   5  -3 33.3381 4.87851   5
 -11   5   3 40.3959 6.23938   2
  11  -5  -3 37.5072 4.91251   5
 -11   5  -3 45.4253 4.89356   4
  11   5   3 44.9807 4.41058   1
 -11  -5   3 37.7633 5.22239   1
  11   5   3 40.4932 5.03287   3
 -12   5   3 18.0908 3.83169   1
  12  -5   3 5.03679 4.03636   1
  12  -5   3 16.0718 4.17908   5
  12   5  -3 9.88316 4.16675   5
 -12   5   3 4.09849 5.02794   2
 -12   5  -3 12.4431 4.04963   4
  12  -5  -3 14.1719 4.27379   5
  12   5   3 9.05859 3.48083   1
 -12  -5   3 5.06378 4.16922   1
 -13   5   3 17.8665 4.12424   1
  13  -5   3 13.7452 4.47836   1
  13  -5   3 16.8795 4.29151   5
  13   5  -3 16.3301 4.62396   5
 -13   5   3 15.2824 5.65192   2
  13  -5  -3 14.5405 4.52798   5
 -13   5  -3 16.9517 4.31234   4
 -13  -5   3 13.4662 4.76767   1
  13   5   3 13.5370 3.80326   1
 -14   5   3 17.2693 4.22440   1
  14  -5   3 23.7015 4.97141   1
  14   5  -3 19.2627 4.82868   5
  14  -5   3 22.1641 4.62256   5
 -14   5   3 22.4010 4.35897   6
 -14   5   3 10.9969 5.63836   2
 -14  -5   3 17.1348 5.12434   1
  14   5   3 24.9099 4.33840   1
  14  -5  -3 10.6644 4.57103   5
 -14   5  -3 19.6939 4.55679   4
  15  -5   3 25.7530 4.85940   5
 -15   5   3 26.6035 6.44331   2
  15  -5   3 27.1325 5.28226   1
  15   5  -3 31.5432 5.37328   5
 -15   5   3 37.8350 4.99231   1
 -15   5   3 25.3480 4.65130   6
 -15   5  -3 32.0272 5.04161   4
 -15  -5   3 26.5778 5.59596   1
  15   5   3 30.1525 4.71817   1
  15  -5  -3 27.4787 5.35835   5
  16   5  -3 170.553 8.82809   5
 -16   5   3 163.554 8.19491   1
 -16   5   3 161.430 10.8592   2
 -16   5   3 161.689 8.32758   6
  16  -5   3 152.190 8.51720   5
  16  -5   3 156.059 8.93083   1
 -16  -5   3 156.398 9.05583   1
  16   5   3 149.801 8.02747   1
  16  -5  -3 155.208 8.86690   5
  17  -5   3 105.988 7.37672   5
  17   5  -3 103.473 7.67019   5
 -17   5   3 103.845 9.60120   2
  17  -5  -3 85.8040 7.60381   5
   0   6  -3 4.59878 4.61559   3
   0  -6   3 4.26141 4.19091   1
   1   6  -3 81.8413 7.21364   3
  -1  -6   3 83.0750 6.48481   1
   1   6   3 88.0126 5.29240   1
   1   6   3 79.7900 7.15752   3
   2   6  -3 159.618 9.37859   3
  -2  -6   3 145.205 8.05449   1
   2   6   3 157.166 9.17568   3
   2   6   3 151.856 6.75327   1
  -3   6   3 71.7942 6.97537   3
  -3   6   3 78.6254 5.12020   1
   3   6  -3 77.2421 7.22609   3
   3   6   3 82.9386 7.06207   3
   3   6   3 76.2443 5.07476   1
  -3  -6   3 78.6452 6.33026   1
  -4   6   3 68.0589 6.96510   3
  -4   6   3 71.9998 5.08310   1
  -4   6  -3 79.3132 6.18064   4
   4   6   3 79.5754 5.24174   1
  -4   6  -3 87.3054 6.93972   3
  -4  -6   3 75.3791 6.32693   1
   4   6   3 80.8879 7.01790   3
  -5   6   3 49.3498 6.53924   3
   5  -6   3 46.7266 5.54081   5
   5  -6   3 53.2545 5.64398   1
  -5   6   3 44.9712 4.50039   1
  -5  -6   3 47.9873 5.71212   1
   5   6   3 45.1395 4.43959   1
   5   6   3 42.0621 5.81334   3
  -5   6  -3 42.8334 5.69843   3
  -5   6  -3 41.1553 5.16090   4
   6  -6   3 77.3928 6.38472   1
  -6   6   3 77.4500 7.54050   3
  -6   6   3 64.8345 5.12817   1
   6  -6   3 77.0401 6.35587   5
   6   6   3 79.0842 5.34456   1
   6   6   3 86.5855 7.03214   3
  -6   6  -3 73.7634 6.72821   3
  -6   6  -3 85.7753 6.36723   4
  -6  -6   3 64.2938 6.14513   1
   7  -6   3 52.7266 5.85093   5
   7  -6   3 56.1836 5.77891   1
  -7   6   3 45.9070 4.68574   1
   7   6   3 52.8166 4.69937   1
   7   6   3 56.0967 6.30292   3
  -7  -6   3 46.1841 5.81141   1
  -7   6  -3 50.7548 5.62053   4
   8  -6   3 9.37294 4.40533   5
   8  -6   3 8.89593 4.49613   1
  -8   6   3 13.9186 5.63318   2
  -8   6   3 8.20191 3.68156   1
  -8   6  -3 9.13806 4.20220   4
  -8  -6   3 10.3294 4.68767   1
   8   6   3 12.1438 3.76024   1
   8   6   3 6.31632 4.52619   3
   9  -6   3 -0.7297 4.15623   1
  -9   6   3 -1.3545 3.38514   1
   9  -6   3 0.79023 4.09713   5
  -9   6   3 2.27190 5.33213   2
  -9  -6   3 -0.1786 4.31391   1
   9   6   3 1.18176 4.23848   3
   9   6   3 1.50086 3.35369   1
  -9   6  -3 2.22820 3.95157   4
  10  -6   3 46.1205 5.87841   1
 -10   6   3 43.7342 4.85732   1
 -10   6   3 44.7936 7.38248   2
  10  -6   3 51.3046 5.84380   5
 -10  -6   3 38.0203 5.88631   1
  10   6   3 44.4816 4.86798   1
 -10   6  -3 50.0003 5.56138   4
  10   6   3 48.2758 6.07361   3
 -11   6   3 14.0535 4.17671   1
  11  -6   3 16.5982 5.03905   1
  11  -6   3 9.71769 4.63398   5
 -11   6   3 16.2044 6.17067   2
  11   6   3 7.79257 4.74804   3
  11   6   3 16.4114 4.18682   1
 -11  -6   3 20.2662 5.37023   1
 -11   6  -3 26.3350 4.98997   4
 -12   6   3 75.7856 8.34051   2
  12   6  -3 81.5975 6.90924   5
  12  -6   3 63.5837 6.59542   1
  12  -6   3 74.4085 6.65596   5
 -12   6   3 61.1636 5.83453   1
 -12  -6   3 66.6637 6.91154   1
 -12   6  -3 69.9159 6.46663   4
  12   6   3 75.2266 5.90954   1
   0   7  -3 68.7608 7.73620   3
   0   7   3 52.4129 7.44626   3
   0  -7   3 57.6413 6.72846   1
   0   7   3 55.5154 5.28815   1
   1   7  -3 168.281 10.6351   3
   1  -7   3 164.675 9.51807   1
  -1   7   3 147.191 7.74225   1
  -1   7  -3 182.055 10.6050   3
   1   7   3 149.450 10.4094   3
  -1  -7   3 174.860 9.65684   1
   1   7   3 148.076 7.67540   1
  -2   7   3 38.0392 4.97666   1
   2   7  -3 37.7685 6.95507   3
   2   7   3 40.5046 6.95049   3
   2   7   3 37.0081 4.89914   1
  -2  -7   3 43.9396 6.37334   1
  -2   7  -3 44.0286 6.90340   3
   3  -7   3 97.6526 7.52616   1
  -3   7   3 76.7288 6.02917   1
   3   7  -3 90.9215 8.71776   3
  -3   7   3 82.5647 8.42481   3
   3   7   3 80.6599 6.13872   1
  -3   7  -3 93.9825 8.37392   3
   3   7   3 76.0125 8.21858   3
  -3  -7   3 89.6287 7.63093   1
   4   7  -3 84.2438 8.61812   3
  -4   7   3 78.1912 6.17288   1
   4  -7   3 107.053 7.83517   1
  -4   7   3 91.3200 8.75321   3
   4   7   3 81.4328 8.18815   3
  -4   7  -3 93.9067 8.46612   3
  -4  -7   3 77.9164 7.49245   1
   4   7   3 75.0432 6.07763   1
   0   0  -4 5655.49 136.372   4
   1   0   4 -2.5002 1.99367   6
  -1   0   4 6.19927 2.51232   2
  -1   0   4 2.22397 2.16714   6
  -1   0  -4 1.44491 1.87913   4
   1   0  -4 0.25187 1.45774   5
   1   0  -4 0.15219 1.75278   4
   2   0   4 77.0559 4.08370   6
   2   0  -4 80.7024 3.49583   5
  -2   0   4 80.2970 4.92635   2
  -2   0   4 75.7242 4.08205   6
   2   0   4 75.1187 4.41999   2
   2   0  -4 76.3079 3.70844   4
  -3   0  -4 -0.9340 1.86815   4
   3   0   4 -4.6617 1.92156   6
   3   0   4 -1.7241 1.87768   2
  -3   0   4 -0.0152 2.02686   6
   3   0  -4 -1.4419 1.57734   4
  -3   0   4 2.16869 2.57865   2
   3   0  -4 0.24598 1.60858   5
  -4   0  -4 6.15570 2.28245   4
   4   0   4 8.67890 2.24130   2
   4   0  -4 5.86402 1.91047   5
  -4   0   4 8.31236 3.03574   2
   4   0  -4 9.44755 1.87365   4
  -4   0   4 6.68742 2.30069   6
  -5   0   4 -3.1584 2.58015   2
   5   0  -4 -1.0449 1.51096   4
  -5   0   4 -0.7603 2.04839   6
   5   0  -4 -1.6587 1.74251   5
   5   0   4 0.67016 1.32929   1
   5   0   4 -1.5138 1.75711   2
  -6   0   4 25.9100 3.98518   2
   6   0  -4 30.2832 2.37426   4
   6   0  -4 29.4247 2.80851   5
  -6   0   4 33.3896 3.10241   6
   7   0  -4 -0.8841 1.52209   4
  -7   0   4 -1.4742 2.94910   2
   7   0   4 -0.3962 1.50418   1
   7   0  -4 -1.0228 2.11110   5
  -7   0   4 2.76550 2.33491   6
   8   0   4 1517.79 36.6760   1
  -8   0   4 1514.60 36.6369   6
  -8   0   4 1537.56 45.1988   2
   8   0  -4 1580.16 37.4662   5
  -9   0   4 -0.4752 3.37112   2
   9   0   4 0.19555 1.84920   1
   9   0  -4 1.79679 2.51700   5
  -9   0   4 -3.9229 2.17878   6
  10   0  -4 1059.29 26.5392   5
 -10   0   4 1052.00 25.9858   6
 -10   0   4 1055.20 32.2252   2
  10   0   4 1046.64 25.9405   1
 -10   0   4 1043.73 25.4594   1
 -11   0   4 -3.9858 3.59041   2
  11   0  -4 -2.6858 2.67339   5
 -11   0   4 0.43495 2.18966   1
 -11   0   4 -1.5318 2.46927   6
  11   0   4 -2.6046 1.96495   1
 -12   0   4 401.010 11.2311   1
  12   0  -4 406.430 12.4278   5
 -12   0   4 392.642 15.0369   2
  12   0   4 400.335 11.5692   1
 -12   0   4 395.322 11.9154   6
  13   0  -4 4.45531 3.27527   5
 -13   0   4 7.27087 4.39833   2
 -13   0   4 0.03768 2.50130   1
 -13   0   4 3.30516 2.87112   6
  13   0   4 0.35356 2.39020   1
  14   0   4 386.243 11.5231   1
 -14   0   4 378.848 11.8267   6
  14   0  -4 360.117 12.2986   5
 -14   0   4 390.458 15.1825   2
 -14   0   4 389.262 11.3141   1
 -15   0   4 -2.8358 2.85881   6
  15   0   4 0.00416 2.65285   1
 -15   0   4 0.37875 2.95242   1
 -15   0   4 -1.2578 4.41095   2
  15   0  -4 -4.0694 3.28585   5
 -16   0   4 121.858 6.27269   1
  16   0  -4 128.158 7.24717   5
  16   0   4 136.189 6.27968   1
 -16   0   4 130.667 6.68773   6
 -16   0   4 120.745 8.91437   2
  17   0  -4 1.92899 3.99635   5
  17   0   4 -0.0917 2.97781   1
 -17   0   4 -0.6840 3.32596   1
 -17   0   4 -1.4438 3.24061   6
 -18   0   4 164.616 8.03639   6
 -18   0   4 163.623 7.75889   1
  18   0   4 178.004 7.76825   1
  18   0  -4 187.237 8.88204   5
  19   0  -4 -3.2079 4.20130   5
 -19   0   4 5.20182 3.86584   6
  19   0   4 0.99187 3.46763   1
 -19   0   4 -1.9223 3.69547   1
 -20   0   4 218.495 9.65043   6
  20   0   4 222.554 9.48641   1
  20   0  -4 221.841 10.4366   5
 -20   0   4 222.532 9.60948   1
 -21   0   4 -1.5914 4.20019   1
  21   0  -4 -1.0058 4.76461   5
  21   0   4 3.01056 3.96601   1
 -21   0   4 1.75143 4.20717   6
 -22   0   4 24.9999 5.49086   1
 -22   0   4 38.9725 5.61906   6
  22   0  -4 15.8372 5.65978   5
  22   0   4 24.7568 5.10978   1
   0   1  -4 0.11300 1.86544   4
   0   1   4 -0.5318 2.01621   6
   0  -1  -4 -0.9086 1.61192   4
   0  -1   4 -0.6133 2.04396   6
  -1   1   4 91.0536 4.38444   6
  -1   1   4 82.6175 4.95969   2
   1  -1   4 85.5912 4.28302   6
   1   1  -4 86.5952 4.25414   4
  -1  -1   4 86.8864 4.30328   6
  -1   1  -4 82.7440 4.22094   4
   1   1   4 87.9574 4.83606   2
   1  -1  -4 80.7685 3.67395   4
   1   1   4 86.2690 4.26573   6
   2  -1   4 461.540 12.3335   6
  -2   1   4 447.007 12.2745   6
   2   1  -4 425.167 12.5282   4
  -2   1   4 467.974 15.0674   2
   2  -1  -4 428.661 12.0737   4
   2  -1  -4 464.015 11.6733   5
  -2  -1   4 453.507 12.3352   6
   2   1   4 460.352 12.3557   6
  -2   1  -4 441.657 12.9099   4
   2   1   4 473.541 14.6022   2
   3  -1   4 68.0840 2.96573   1
  -3   1   4 66.7345 3.85501   6
   3   1  -4 74.5239 3.74129   4
  -3   1   4 60.1914 4.70076   2
   3  -1  -4 52.9507 2.88218   4
  -3  -1   4 69.1834 3.92127   6
   3  -1  -4 60.5277 3.12053   5
   3   1   4 71.4292 4.14541   2
   3   1   4 66.3438 3.81274   6
  -3   1  -4 69.4181 4.04983   4
  -4   1   4 464.761 12.8851   6
   4   1  -4 470.557 13.1532   4
   4   1  -4 474.865 12.9255   5
  -4   1   4 480.105 15.9003   2
   4  -1   4 472.108 12.2162   1
  -4  -1   4 477.542 12.8593   6
   4  -1  -4 457.463 12.5297   4
   4  -1  -4 493.982 12.5510   5
  -4   1  -4 482.031 13.7003   4
   4   1   4 493.659 15.0920   2
   5   1  -4 72.7576 4.04048   5
   5  -1   4 75.2363 3.37571   1
   5   1  -4 69.5887 3.80612   4
  -5   1   4 70.6381 5.21226   2
  -5   1   4 74.1907 4.09031   6
  -5   1  -4 72.2099 4.22970   4
  -5  -1   4 73.6117 4.14184   6
   5   1   4 73.7590 4.09681   2
   5  -1  -4 73.9973 3.73416   5
   6  -1   4 976.058 23.8683   5
   6   1  -4 976.009 24.7011   5
  -6   1   4 976.905 24.2963   6
  -6   1   4 1001.45 29.9191   2
   6   1  -4 961.043 25.2039   4
   6  -1   4 950.496 23.9869   1
  -6  -1   4 987.299 24.1483   6
  -6  -1   4 992.117 23.7149   1
  -6   1  -4 985.418 25.8731   4
   6  -1  -4 1021.37 24.4469   5
   6   1   4 998.565 28.7776   2
   6   1   4 997.011 23.6573   1
   7   1  -4 54.8006 3.38684   4
  -7   1   4 39.8702 4.62043   2
  -7   1   4 46.8355 3.69864   6
   7   1  -4 50.0898 3.77052   5
   7  -1   4 47.0656 3.06357   1
   7  -1   4 51.7537 3.05926   5
  -7  -1   4 47.9207 2.95653   1
  -7  -1   4 59.3773 3.82879   6
   7   1   4 48.8080 3.27824   2
   7   1   4 50.3189 2.73547   1
  -7   1  -4 50.8332 3.93523   4
   7  -1  -4 49.0338 3.53824   5
   8   1  -4 479.495 13.5556   5
  -8   1   4 474.249 13.2950   6
   8  -1   4 469.023 12.8385   1
  -8   1   4 476.504 16.4441   2
   8  -1   4 492.147 12.6862   5
  -8  -1   4 470.869 13.1250   6
   8   1   4 470.215 12.4977   1
   8  -1  -4 488.794 13.3472   5
  -8  -1   4 500.195 12.6389   1
  -8   1  -4 482.836 14.2892   4
  -9   1   4 161.582 6.47019   6
   9  -1   4 165.232 5.65594   5
   9  -1   4 164.641 5.99845   1
  -9   1   4 156.975 8.24957   2
   9   1  -4 159.420 6.61298   5
  -9   1  -4 174.564 7.12055   4
  -9  -1   4 160.490 6.45113   6
   9  -1  -4 165.083 6.42163   5
   9   1   4 164.992 5.62337   1
  -9  -1   4 156.201 5.73392   1
 -10   1   4 59.2197 5.62718   2
 -10   1   4 56.6548 4.21771   6
  10  -1   4 62.4703 3.46666   5
  10   1  -4 58.6481 4.43267   5
  10  -1   4 54.0089 3.67827   1
  10  -1  -4 53.4818 4.19597   5
  10   1   4 52.8666 3.39234   1
 -10  -1   4 60.4703 4.18335   6
 -10  -1   4 61.6754 3.77473   1
 -11   1   4 92.9310 5.13498   6
  11  -1   4 106.313 4.44467   5
 -11   1   4 87.6269 6.64683   2
  11   1  -4 99.7468 5.44423   5
 -11   1   4 81.7225 4.12027   1
 -11  -1   4 94.1679 5.10687   6
 -11  -1   4 96.1189 4.75967   1
  11   1   4 96.7159 4.53965   1
  11  -1  -4 90.1478 5.29106   5
 -12   1   4 281.847 9.38859   6
 -12   1   4 262.781 8.27271   1
  12  -1   4 278.698 8.33216   5
  12   1  -4 276.733 9.55974   5
 -12   1   4 252.296 11.4554   2
  12  -1   4 283.424 8.88283   1
 -12  -1   4 269.066 9.11154   6
 -12  -1   4 262.159 8.72034   1
  12   1   4 260.946 8.60308   1
  12  -1  -4 277.629 9.54274   5
  13  -1   4 361.889 11.0579   1
 -13   1   4 358.270 14.3808   2
  13   1  -4 384.680 11.9045   5
 -13   1   4 347.366 10.5292   1
  13  -1   4 363.178 10.5242   5
 -13   1   4 385.581 11.5035   6
  13  -1  -4 364.434 11.8538   5
 -13  -1   4 361.748 11.2860   6
 -13  -1   4 351.045 10.9180   1
  13   1   4 359.963 10.9232   1
 -14   1   4 136.070 5.98635   1
 -14   1   4 136.214 6.60548   6
 -14   1   4 128.663 8.50791   2
  14  -1   4 145.473 6.32105   1
  14   1  -4 135.647 6.98620   5
 -14  -1   4 132.105 6.25263   1
  14  -1  -4 137.073 7.07457   5
 -14  -1   4 143.735 6.57450   6
  14   1   4 138.273 6.09004   1
  15  -1   4 237.193 8.84359   1
 -15   1   4 252.114 11.8129   2
 -15   1   4 244.110 9.28449   6
  15   1  -4 239.986 9.62721   5
 -15   1   4 245.835 8.52339   1
  15   1   4 248.736 8.74646   1
  15  -1  -4 249.799 9.64113   5
 -15  -1   4 254.565 9.02953   1
 -15  -1   4 244.520 9.00802   6
 -16   1   4 84.6644 5.35163   1
 -16   1   4 79.8796 5.75717   6
 -16   1   4 84.1025 7.64105   2
  16   1  -4 85.7325 6.32240   5
  16  -1   4 89.5462 5.50304   1
  16  -1  -4 86.0036 6.17581   5
  16   1   4 84.7689 5.29464   1
 -16  -1   4 89.2317 5.62505   1
 -16  -1   4 74.9054 5.45259   6
 -17   1   4 147.951 9.63616   2
  17   1  -4 155.143 8.18766   5
 -17   1   4 151.670 7.11207   1
 -17   1   4 136.351 7.39733   6
  17  -1   4 155.500 7.31566   1
  17  -1  -4 146.510 7.98415   5
 -17  -1   4 149.383 7.34935   6
  17   1   4 160.249 7.17477   1
 -17  -1   4 166.206 7.52302   1
 -18   1   4 122.638 6.70615   1
 -18   1   4 129.239 9.34594   2
 -18   1   4 109.573 6.83846   6
  18  -1   4 126.561 6.80379   1
  18   1  -4 133.710 7.86349   5
 -18  -1   4 115.111 6.98724   1
  18  -1  -4 119.655 7.54518   5
 -18  -1   4 116.933 6.77262   6
  18   1   4 119.613 6.65855   1
  19  -1   4 14.3797 4.07560   1
  19   1  -4 16.3358 5.00606   5
 -19   1   4 8.14769 5.60270   2
 -19   1   4 5.65996 3.97564   6
 -19   1   4 7.46393 4.17256   1
  19  -1  -4 9.00100 4.77764   5
 -19  -1   4 5.28560 4.28822   1
 -19  -1   4 7.09908 3.90219   6
  19   1   4 8.48159 3.84551   1
 -20   1   4 285.760 10.7870   1
  20  -1   4 274.784 10.8177   1
 -20   1   4 275.172 10.9803   6
 -20   1   4 279.902 14.0872   2
  20   1  -4 285.293 11.8609   5
  20  -1  -4 287.895 11.9835   5
 -20  -1   4 279.850 10.7891   6
 -20  -1   4 263.254 11.0558   1
  20   1   4 280.944 10.8402   1
  21  -1   4 0.34304 4.00285   1
 -21  -1   4 3.84477 4.10681   6
  21   1   4 3.46955 4.15373   1
   0  -2   4 1459.19 34.7868   1
   0   2  -4 1446.87 36.7914   4
  -1   2   4 794.893 24.1788   2
   1   2  -4 777.725 20.8825   4
  -1   2   4 779.515 19.6972   6
   1  -2   4 750.056 19.4406   1
  -1  -2   4 772.828 19.4483   1
  -1  -2   4 806.729 19.7787   6
   1   2   4 795.109 19.5638   6
  -2   2   4 20.4499 3.46503   2
  -2   2   4 18.3302 2.74970   6
  -2  -2   4 21.0365 2.85973   6
  -2  -2   4 21.0417 2.31685   1
   2  -2  -4 18.0544 2.13117   4
   2   2   4 11.2537 2.87235   2
   2   2   4 10.4934 2.50522   6
  -3   2   4 342.622 12.6481   2
   3  -2   4 348.232 9.87721   1
   3   2  -4 339.982 10.7622   4
  -3   2   4 354.537 10.2961   6
   3   2   4 355.780 10.1794   6
  -3  -2   4 364.965 9.81798   1
   3   2   4 349.272 12.0781   2
   3  -2  -4 364.873 9.55316   5
  -3  -2   4 377.199 10.2742   6
   4   2  -4 373.587 11.2921   4
  -4   2   4 377.280 13.4672   2
   4  -2   4 365.257 10.4184   1
  -4   2   4 386.139 10.8571   6
  -4   2  -4 372.050 11.5355   4
  -4  -2   4 374.349 10.7614   6
   4   2   4 368.593 12.4971   2
  -4  -2   4 388.542 10.3100   1
   4  -2  -4 376.682 10.1907   5
   5  -2   4 817.864 20.6988   5
   5  -2   4 795.945 20.3997   1
  -5   2   4 808.842 20.4623   6
  -5   2   4 816.124 25.3745   2
   5   2  -4 797.721 21.6351   4
  -5   2  -4 800.539 21.9033   4
   5   2   4 808.292 24.4266   2
  -5  -2   4 824.723 20.2202   1
   5  -2  -4 833.845 20.2431   5
  -5  -2   4 816.857 20.4082   6
   6  -2   4 396.827 11.0334   1
  -6   2   4 396.186 11.5617   6
  -6   2   4 394.963 14.4247   2
   6  -2   4 387.058 11.3465   5
   6   2  -4 398.659 11.8774   4
  -6  -2   4 404.321 11.3164   6
  -6   2  -4 390.845 12.0991   4
  -6  -2   4 404.529 11.0225   1
   6  -2  -4 413.454 11.2371   5
   6   2   4 411.615 13.2272   2
   7   2  -4 259.386 8.75813   5
   7  -2   4 264.434 8.27165   5
  -7   2   4 248.081 10.5878   2
  -7   2   4 256.646 8.48624   6
   7  -2   4 272.764 8.25159   1
  -7   2  -4 255.699 9.18543   4
  -7  -2   4 263.585 8.42816   6
   7  -2  -4 255.386 8.25679   5
  -7  -2   4 256.145 7.99732   1
   7   2   4 260.370 7.56331   1
   7   2   4 266.176 9.39463   2
   8  -2   4 233.567 7.64530   5
  -8   2   4 230.687 7.92834   6
  -8   2   4 211.746 9.94609   2
   8  -2   4 230.233 7.71107   1
   8   2  -4 231.717 8.31633   5
   8   2   4 230.002 7.08399   1
  -8  -2   4 233.820 7.82612   6
  -8  -2   4 226.275 7.49695   1
  -8   2  -4 233.191 8.64564   4
   8  -2  -4 229.926 7.83422   5
   8   2   4 238.426 8.67155   2
   9  -2   4 362.309 10.8858   1
   9   2  -4 375.259 11.4994   5
  -9   2   4 373.181 11.1407   6
  -9   2   4 359.793 13.7861   2
   9  -2   4 384.465 10.8947   5
  -9  -2   4 358.568 10.7136   1
   9  -2  -4 370.906 11.1235   5
   9   2   4 369.193 10.3864   1
  -9  -2   4 356.318 10.8104   6
  -9   2  -4 373.868 11.9486   4
 -10   2   4 960.705 29.4887   2
  10  -2   4 944.840 23.9696   1
  10  -2   4 930.803 23.7960   5
 -10   2   4 926.949 23.7810   6
  10   2  -4 934.668 24.4496   5
 -10  -2   4 943.684 23.6350   1
  10   2   4 965.581 23.5901   1
  10  -2  -4 945.518 24.1604   5
 -10   2  -4 929.723 25.4136   4
 -10  -2   4 922.518 23.4965   6
  11  -2   4 114.430 5.61679   1
 -11   2   4 113.819 4.69284   1
  11  -2   4 115.290 5.31633   5
  11   2  -4 122.404 6.20137   5
 -11   2   4 113.132 5.81362   6
 -11   2   4 116.574 7.58200   2
  11   2   4 113.558 5.02369   1
 -11   2  -4 114.593 6.23195   4
  11  -2  -4 113.791 5.88743   5
 -11  -2   4 113.982 5.55391   1
 -11  -2   4 110.595 5.53691   6
  12  -2   4 59.4433 4.03710   5
 -12   2   4 54.0204 3.71420   1
  12   2  -4 54.8776 4.91276   5
  12  -2   4 53.2544 4.20087   1
 -12   2   4 54.1400 6.10957   2
 -12   2   4 53.9007 4.50350   6
  12  -2  -4 54.6351 4.70170   5
 -12   2  -4 60.6207 4.93286   4
 -12  -2   4 52.0828 4.35342   1
  12   2   4 51.8311 3.83526   1
 -12  -2   4 51.7597 4.29946   6
 -13   2   4 27.7556 3.29357   1
 -13   2   4 33.4716 5.49434   2
  13   2  -4 36.3034 4.51162   5
  13  -2   4 31.4587 3.82738   1
 -13   2   4 30.8395 3.97246   6
  13  -2   4 27.8982 3.35616   5
 -13  -2   4 28.7208 3.82418   6
  13   2   4 28.5149 3.38625   1
 -13  -2   4 27.6835 3.92326   1
 -13   2  -4 32.4763 4.28945   4
  13  -2  -4 33.3703 4.28540   5
 -14   2   4 31.6255 5.66446   2
  14   2  -4 28.4023 4.40169   5
  14  -2   4 31.0175 3.54345   5
 -14   2   4 30.5268 3.51786   1
 -14   2   4 21.4306 3.84485   6
  14  -2   4 32.1582 3.92495   1
 -14  -2   4 25.3172 4.00368   1
 -14  -2   4 34.3648 3.99102   6
 -14   2  -4 30.3676 4.32167   4
  14  -2  -4 27.9724 4.35076   5
  14   2   4 27.3119 3.58138   1
  15  -2   4 91.7176 5.66812   1
  15   2  -4 83.7178 6.16942   5
 -15   2   4 74.1486 7.28701   2
  15  -2   4 101.851 5.36785   5
 -15   2   4 92.0162 5.91079   6
 -15   2   4 83.4755 5.08916   1
  15   2   4 82.2504 5.26270   1
 -15   2  -4 90.9744 6.07669   4
  15  -2  -4 82.4328 6.04860   5
 -15  -2   4 82.4294 5.36540   6
 -15  -2   4 84.4054 5.78012   1
  16  -2   4 111.891 5.79787   5
  16   2  -4 113.305 7.07573   5
 -16   2   4 91.8365 7.94354   2
 -16   2   4 107.785 6.48528   6
  16  -2   4 91.8011 6.05458   1
 -16   2   4 113.265 5.92402   1
 -16  -2   4 100.520 6.44545   1
  16   2   4 106.135 5.90603   1
 -16   2  -4 104.717 6.69722   4
 -16  -2   4 96.8115 5.94817   6
  16  -2  -4 104.151 6.91116   5
 -17   2   4 4.59910 3.55990   1
  17  -2   4 6.00603 3.61286   1
 -17   2   4 2.95598 5.11665   2
  17  -2   4 6.28614 3.20303   5
  17   2  -4 8.60644 4.45236   5
 -17   2   4 10.2201 3.94936   6
 -17   2  -4 10.4201 4.17287   4
 -17  -2   4 8.52894 4.17871   1
  17  -2  -4 0.04911 4.06022   5
 -17  -2   4 9.75539 3.80953   6
  17   2   4 10.7142 3.58948   1
  18  -2   4 146.522 7.57475   1
 -18   2   4 128.857 6.91291   1
 -18   2   4 131.912 7.48383   6
 -18   2   4 134.761 9.77879   2
  18   2  -4 149.843 8.22588   5
  18  -2  -4 134.444 8.21947   5
 -18  -2   4 135.022 7.77245   1
 -18  -2   4 141.079 7.24384   6
  18   2   4 139.490 7.29447   1
 -18   2  -4 153.033 8.06497   4
 -19   2   4 65.5974 5.97459   6
 -19   2   4 69.3214 8.03058   2
  19  -2   4 67.0230 5.94920   1
  19   2  -4 69.2265 6.74905   5
 -19   2   4 60.9494 5.54395   1
  19  -2  -4 54.6801 6.38802   5
 -19   2  -4 66.4288 6.33596   4
  19   2   4 68.7122 5.72974   1
 -19  -2   4 57.3328 5.55082   6
 -19  -2   4 72.3079 6.48257   1
  20  -2   4 70.6312 6.23659   1
 -20   2   4 66.4140 6.24184   6
  20   2  -4 61.0006 6.80314   5
 -20   2   4 58.4975 8.03880   2
 -20   2   4 63.0441 5.92234   1
 -20   2  -4 69.8741 6.56916   4
  20  -2  -4 61.6379 6.62105   5
 -20  -2   4 49.3395 5.54340   6
 -20  -2   4 56.1414 6.46235   1
  20   2   4 68.8452 5.96016   1
 -21   2   4 22.5646 6.97026   2
 -21   2   4 24.5646 5.31017   6
  21   2  -4 36.7546 6.37167   5
 -21   2   4 14.7261 4.93472   1
  21  -2   4 23.7251 5.12671   1
  21  -2  -4 28.5256 6.15231   5
 -21  -2   4 30.6304 5.85008   1
 -21  -2   4 31.3946 5.13317   6
 -21   2  -4 23.0954 5.42441   4
  21   2   4 26.9518 5.03808   1
   0   3   4 1.94904 2.37770   6
   0  -3   4 -3.6607 2.09632   1
  -1   3   4 130.158 5.32319   6
   1   3  -4 123.319 5.89036   4
   1  -3   4 123.913 5.23512   1
  -1   3  -4 128.015 5.97209   4
  -1  -3   4 119.714 5.30688   1
   1   3   4 108.334 6.44733   2
   1   3   4 124.597 5.06707   6
  -2   3   4 304.722 11.7636   2
   2  -3   4 312.630 9.58690   1
  -2   3   4 310.667 9.25600   6
   2   3  -4 308.060 10.3429   4
  -2  -3   4 324.572 9.50219   6
  -2   3  -4 324.316 10.4520   4
   2   3   4 293.686 11.3484   2
  -2  -3   4 317.384 9.56725   1
   2   3   4 313.501 9.20117   6
   3  -3   4 523.226 14.4064   1
   3   3  -4 497.503 15.2148   4
  -3   3   4 518.151 14.0343   6
  -3   3   4 531.383 17.6240   2
   3   3   4 514.666 13.8420   6
  -3  -3   4 539.445 14.3054   1
  -3  -3   4 540.427 14.1000   6
  -3   3  -4 532.033 15.4127   4
   3   3   4 527.961 17.1830   2
   4   3  -4 1302.44 34.3204   4
  -4   3   4 1332.32 39.6936   2
   4  -3   4 1319.19 32.7688   1
  -4   3   4 1313.32 31.8797   6
   4  -3   4 1392.35 33.3277   5
  -4  -3   4 1311.20 32.5793   1
  -4  -3   4 1334.24 31.8836   6
   4   3   4 1362.95 39.2643   2
  -4   3  -4 1321.24 34.4294   4
   5  -3   4 109.191 5.35272   5
  -5   3   4 127.588 5.51755   6
   5   3  -4 130.671 6.09145   4
  -5   3   4 108.703 6.95642   2
   5  -3   4 135.452 5.67125   1
   5   3   4 124.439 4.60447   1
  -5  -3   4 125.908 5.38709   6
  -5  -3   4 131.824 5.49700   1
  -5   3  -4 133.753 6.27802   4
   6  -3   4 123.095 5.46681   1
   6  -3   4 119.725 5.68005   5
  -6   3   4 106.733 6.92937   2
  -6   3   4 121.641 5.55535   6
   6  -3  -4 114.238 5.11324   5
  -6   3  -4 114.258 5.93549   4
  -6  -3   4 118.946 5.31932   6
   6   3   4 121.038 4.60453   1
   6   3   4 115.686 6.15644   3
  -6  -3   4 125.173 5.47975   1
  -7   3   4 319.400 12.7501   2
   7  -3   4 336.099 10.4749   5
   7  -3   4 318.068 10.1829   1
  -7   3   4 329.110 10.0947   6
   7   3   4 339.220 11.3670   3
  -7  -3   4 311.362 9.76787   6
   7  -3  -4 307.067 9.70012   5
  -7  -3   4 308.573 9.91319   1
  -7   3  -4 323.682 11.0032   4
   7   3   4 326.109 9.25637   1
   8  -3   4 98.4819 5.29099   5
  -8   3   4 105.191 7.14866   2
  -8   3   4 106.932 5.38476   6
   8  -3   4 121.628 5.54443   1
  -8  -3   4 102.900 5.14563   6
   8  -3  -4 100.963 5.24716   5
  -8  -3   4 100.799 5.25950   1
   8   3   4 103.825 5.60593   3
   8   3   4 105.498 4.58862   1
  -8   3  -4 108.098 6.01131   4
  -9   3   4 71.0180 6.32249   2
   9  -3   4 73.3672 4.67702   5
   9  -3   4 78.8716 4.86177   1
   9   3  -4 75.1940 5.23308   5
  -9   3   4 69.6633 4.72126   6
   9  -3  -4 75.6291 4.85326   5
  -9   3  -4 78.0753 5.27986   4
   9   3   4 68.9130 4.03359   1
  -9  -3   4 71.0454 4.50480   6
  -9  -3   4 68.6555 4.63207   1
 -10   3   4 219.151 8.14738   6
 -10   3   4 221.632 10.6280   2
 -10   3   4 221.254 6.89856   1
  10  -3   4 219.504 8.17702   1
  10  -3   4 219.725 8.11430   5
  10   3  -4 206.922 8.42273   5
 -10  -3   4 208.776 8.05115   1
  10   3   4 209.497 7.41418   1
  10  -3  -4 206.725 8.10493   5
 -10   3  -4 220.267 8.84082   4
 -10  -3   4 212.809 7.72410   6
 -11   3   4 5.44728 2.46282   1
 -11   3   4 2.37590 2.94012   6
  11  -3   4 3.61659 3.09973   1
  11  -3   4 7.69747 3.05404   5
  11   3  -4 7.07448 3.60595   5
 -11   3   4 1.48440 4.23582   2
  11   3   4 4.59348 2.58846   1
 -11  -3   4 0.10251 3.04459   1
  11  -3  -4 9.66329 3.46055   5
 -11  -3   4 3.19025 2.81227   6
 -11   3  -4 7.43323 3.43649   4
  12  -3   4 52.2673 4.35650   5
  12  -3   4 54.9478 4.65721   1
 -12   3   4 44.5256 6.03004   2
 -12   3   4 48.4556 3.74939   1
 -12   3   4 50.8429 4.56358   6
  12   3  -4 50.4015 5.04350   5
  12  -3  -4 47.2253 4.77516   5
 -12  -3   4 43.7147 4.11723   6
 -12   3  -4 54.6828 4.97114   4
  12   3   4 51.7222 3.99295   1
 -12  -3   4 44.4615 4.58340   1
 -13   3   4 7.46364 2.87804   1
  13  -3   4 15.8348 3.69449   1
  13   3  -4 18.7552 4.32983   5
 -13   3   4 13.7533 5.06972   2
  13  -3   4 11.1254 3.23932   5
 -13   3   4 9.36028 3.43926   6
 -13  -3   4 8.95533 3.23533   6
  13   3   4 4.78710 2.84255   1
 -13   3  -4 8.92846 3.84284   4
  13  -3  -4 12.0549 3.95160   5
 -13  -3   4 15.9338 3.93882   1
  14  -3   4 515.068 15.5122   5
  14   3  -4 535.573 16.1097   5
 -14   3   4 530.329 19.6701   2
  14  -3   4 542.705 15.9289   1
 -14   3   4 538.413 14.7886   1
 -14   3   4 516.569 15.5809   6
  14   3   4 563.882 15.5353   1
 -14  -3   4 550.754 15.8196   1
 -14   3  -4 506.994 16.4758   4
 -14  -3   4 525.346 15.1729   6
  14  -3  -4 553.438 16.2163   5
 -15   3   4 205.235 7.89518   1
 -15   3   4 198.630 11.3161   2
  15  -3   4 208.925 8.43977   5
  15  -3   4 213.852 8.84093   1
 -15   3   4 199.729 8.72483   6
  15   3  -4 212.555 9.37868   5
  15   3   4 211.134 8.39572   1
 -15   3  -4 212.064 9.33635   4
  15  -3  -4 212.567 9.43548   5
 -15  -3   4 209.077 8.95864   1
 -16   3   4 73.0332 7.85348   2
 -16   3   4 69.4109 5.80553   6
  16  -3   4 66.6149 5.71032   1
  16   3  -4 69.3854 6.26799   5
 -16   3   4 69.5177 5.19407   1
  16  -3   4 71.3199 5.33438   5
 -16   3  -4 68.3113 6.09796   4
  16  -3  -4 65.5470 6.24512   5
  16   3   4 66.3754 5.26889   1
 -16  -3   4 72.0231 6.18164   1
  17  -3   4 218.913 9.04282   5
  17  -3   4 217.228 9.49462   1
 -17   3   4 208.634 9.34293   6
 -17   3   4 220.262 8.69757   1
 -17   3   4 216.189 12.0564   2
  17   3  -4 216.249 9.85749   5
  17   3   4 223.314 9.21354   1
  17  -3  -4 216.501 10.0866   5
 -17   3  -4 215.760 9.85077   4
 -17  -3   4 221.693 9.75619   1
  18  -3   4 251.848 9.78695   5
 -18   3   4 245.370 9.43038   1
  18   3  -4 239.077 10.8456   5
 -18   3   4 232.123 12.9507   2
  18  -3   4 235.460 10.2508   1
 -18   3   4 258.478 10.4369   6
  18  -3  -4 242.447 10.9720   5
 -18   3  -4 244.739 10.7450   4
  18   3   4 257.945 10.0101   1
 -18  -3   4 246.082 10.5905   1
 -19   3   4 3.08416 6.01307   2
  19  -3   4 3.43396 3.88186   5
 -19   3   4 1.39964 3.93911   1
 -19   3   4 3.40356 4.29759   6
  19   3  -4 2.55556 4.88386   5
  19  -3   4 0.74787 4.27701   1
 -19   3  -4 5.56549 4.65942   4
 -19  -3   4 -4.2075 4.45063   1
  19   3   4 4.39986 4.02933   1
  19  -3  -4 0.76849 5.02079   5
   0   4  -4 124.506 6.46930   4
   0  -4   4 124.312 5.89744   1
   1   4  -4 11.2719 3.46364   4
   1   4   4 14.1714 2.82419   6
  -1  -4   4 12.3969 3.25623   1
  -2   4   4 23.4384 4.51857   2
   2   4  -4 25.6847 3.95207   4
  -2   4   4 29.7185 3.34068   6
  -2  -4   4 25.5977 3.61205   1
   2   4   4 34.8974 4.41865   3
   2   4   4 24.1225 2.44694   1
  -3   4   4 10.1344 4.11925   2
   3   4  -4 14.9003 3.54053   4
  -3   4   4 12.1632 2.91941   6
   3   4   4 15.2394 3.72016   3
  -3  -4   4 7.09796 3.04773   1
   3   4   4 5.22760 1.99826   1
  -4   4   4 141.987 5.93954   6
   4  -4   4 142.531 6.37670   1
   4   4  -4 142.659 6.94963   4
  -4   4   4 130.634 7.95594   2
  -4  -4   4 133.841 6.19792   1
  -4   4  -4 140.357 6.87581   4
   4   4   4 117.535 6.79198   3
   4   4   4 131.711 5.09564   1
   5  -4   4 295.465 10.2600   5
   5  -4   4 292.788 9.87042   1
  -5   4   4 297.070 9.27623   6
  -5   4   4 273.922 12.1047   2
   5   4   4 287.915 8.72703   1
  -5   4  -4 284.515 10.4514   4
   5   4   4 286.012 11.0559   3
  -5  -4   4 287.037 9.74307   1
   6  -4   4 802.029 21.1641   1
  -6   4   4 776.836 25.3401   2
   6  -4   4 805.618 21.5284   5
  -6   4   4 797.551 20.2166   6
  -6   4   4 751.485 19.3587   1
   6   4   4 773.003 20.0048   1
  -6   4  -4 800.426 22.1744   4
   6   4   4 802.181 23.9886   3
  -6  -4   4 777.134 20.8518   1
  -7   4   4 288.506 12.2963   2
   7  -4   4 288.830 10.2207   5
  -7   4   4 299.155 9.59769   6
  -7   4   4 277.176 8.41354   1
   7  -4   4 272.980 9.83300   1
   7   4   4 288.609 10.9276   3
   7   4   4 291.229 8.91070   1
  -7  -4   4 279.405 9.79284   1
  -7   4  -4 282.258 10.4231   4
  -8   4   4 109.139 7.86150   2
  -8   4   4 110.879 5.81167   6
   8  -4   4 110.571 6.06201   1
  -8   4   4 105.976 4.72817   1
   8  -4   4 101.587 5.90311   5
   8   4   4 118.958 5.25942   1
  -8   4  -4 118.561 6.55395   4
   8   4   4 111.828 6.39244   3
  -8  -4   4 115.042 6.12305   1
  -9   4   4 55.0895 3.77236   1
  -9   4   4 65.3946 6.60279   2
  -9   4   4 57.6199 4.66396   6
   9  -4   4 59.3185 4.95094   5
   9  -4   4 68.9690 5.12586   1
  -9   4  -4 59.3918 5.28191   4
  -9  -4   4 60.7618 5.05447   1
   9   4   4 57.9589 4.98904   3
   9   4   4 57.8805 4.07699   1
  10   4  -4 351.373 12.0434   5
 -10   4   4 346.067 14.4474   2
  10  -4   4 347.568 11.7238   1
 -10   4   4 367.788 11.2770   6
  10  -4   4 342.574 11.7083   5
 -10   4   4 343.434 10.2599   1
 -10  -4   4 343.117 11.5423   1
  10   4   4 341.306 10.7590   1
 -10   4  -4 357.305 12.3862   4
 -11   4   4 375.950 15.4066   2
 -11   4   4 388.234 12.0663   6
  11  -4   4 383.211 12.4597   1
  11   4  -4 378.160 12.7065   5
 -11   4   4 374.540 11.0590   1
  11  -4   4 370.914 12.5007   5
  11   4   4 376.872 11.5865   1
  11  -4  -4 377.438 12.3832   5
 -11  -4   4 376.994 12.4793   1
 -11   4  -4 370.572 12.9342   4
 -12   4   4 48.0164 4.76438   6
  12  -4   4 43.5928 4.68816   5
  12  -4   4 43.6803 4.86326   1
 -12   4   4 33.2152 6.08212   2
  12   4  -4 38.4901 5.20521   5
 -12   4   4 43.8036 4.00593   1
 -12  -4   4 44.1320 5.03495   1
  12  -4  -4 40.6681 4.94814   5
 -12   4  -4 33.9203 4.87096   4
  12   4   4 49.3810 4.26351   1
  13  -4   4 86.9413 6.18285   1
  13   4  -4 94.1697 6.69672   5
 -13   4   4 95.6074 6.05553   6
  13  -4   4 85.4197 5.97902   5
 -13   4   4 86.6762 5.20539   1
 -13   4   4 84.8243 8.10589   2
 -13   4  -4 92.6441 6.54792   4
  13   4   4 87.3797 5.49758   1
  13  -4  -4 69.0211 6.01732   5
 -13  -4   4 87.6356 6.35119   1
  14  -4   4 33.8530 4.66138   5
 -14   4   4 28.3757 6.33495   2
  14   4  -4 41.7956 5.56947   5
 -14   4   4 29.3608 4.62658   6
  14  -4   4 34.8742 4.94358   1
 -14   4   4 32.9643 4.08114   1
  14  -4  -4 29.0157 5.00416   5
 -14   4  -4 30.5229 5.03613   4
  14   4   4 40.3269 4.46877   1
 -14  -4   4 32.6168 5.11696   1
  15  -4   4 28.9305 4.58337   5
 -15   4   4 24.4572 4.11085   1
 -15   4   4 25.1752 6.43510   2
  15   4  -4 28.6110 5.34272   5
 -15   4   4 26.8507 4.67504   6
  15  -4   4 33.2345 5.04409   1
 -15  -4   4 31.4703 5.33248   1
  15  -4  -4 26.4254 5.17365   5
  15   4   4 23.7991 4.23000   1
 -15   4  -4 26.1392 5.04562   4
 -16   4   4 287.213 10.9464   6
  16  -4   4 293.836 11.0162   5
 -16   4   4 271.440 9.95768   1
  16   4  -4 286.416 11.6872   5
  16  -4   4 290.442 11.2674   1
 -16   4   4 260.553 13.8464   2
  16  -4  -4 267.422 11.3664   5
 -16  -4   4 276.199 11.3632   1
 -16   4  -4 278.683 11.4745   4
  16   4   4 284.713 10.6038   1
  17   4  -4 110.907 7.98712   5
 -17   4   4 122.415 6.73029   1
  17  -4   4 113.179 7.15673   5
  17  -4   4 111.322 7.64520   1
 -17   4   4 114.180 9.94381   2
 -17   4   4 118.540 7.49857   6
  17   4   4 116.016 7.07893   1
  17  -4  -4 100.695 7.76091   5
 -17  -4   4 94.7676 7.71304   1
 -17   4  -4 120.783 7.80200   4
   0   5   4 3.55785 2.42905   1
   0   5  -4 -3.9278 3.47266   4
   0  -5   4 7.91786 3.89496   1
   1   5  -4 132.904 7.35505   4
  -1   5   4 139.174 5.52434   1
   1  -5   4 135.408 6.92055   1
  -1  -5   4 143.560 7.07573   1
   1   5   4 126.693 5.47536   1
   1   5   4 113.351 7.71998   3
   2  -5   4 364.636 12.1504   1
   2   5  -4 350.376 12.6019   4
  -2   5   4 342.506 10.3489   1
   2   5   4 336.252 13.5464   3
   2   5   4 355.863 10.5248   1
  -2  -5   4 371.759 12.0705   1
  -3   5   4 277.624 8.94958   1
  -3   5   4 294.746 12.9749   2
   3  -5   4 298.986 10.5330   1
  -3   5  -4 302.435 11.1746   4
  -3  -5   4 293.163 10.5722   1
  -3   5  -4 318.210 12.1805   3
   3   5   4 276.745 9.09275   1
   3   5   4 289.245 12.0325   3
   4  -5   4 373.246 12.0666   1
  -4   5   4 353.518 10.4924   1
  -4   5   4 352.770 14.9266   2
  -4   5  -4 386.340 12.8842   4
  -4   5  -4 362.878 13.4484   3
   4   5   4 341.520 10.6455   1
   4   5   4 343.491 13.5034   3
  -4  -5   4 346.738 12.0561   1
  -5   5   4 73.9328 7.46935   2
   5  -5   4 72.9493 5.86561   5
   5  -5   4 104.094 6.20974   1
  -5   5   4 89.6749 4.61589   1
   5   5   4 85.7931 6.55439   3
   5   5   4 82.5503 4.70245   1
  -5  -5   4 86.5457 6.07000   1
  -5   5  -4 101.371 6.31690   4
  -6   5   4 148.367 9.62054   2
   6  -5   4 159.427 7.76621   1
   6  -5   4 157.434 7.83066   5
  -6   5   4 153.534 6.19306   1
   6   5   4 162.862 6.53197   1
   6   5   4 165.436 8.62152   3
  -6  -5   4 151.841 7.62404   1
  -6   5  -4 170.177 8.12017   4
  -7   5   4 24.9989 3.28821   1
  -7   5   4 22.5406 5.55220   2
   7  -5   4 23.0356 4.39600   1
   7  -5   4 20.5940 4.30306   5
   7   5   4 25.8497 4.65642   3
  -7  -5   4 25.4058 4.51548   1
   7   5   4 23.1741 3.37785   1
  -7   5  -4 22.5866 4.51001   4
  -8   5   4 80.9375 7.68388   2
   8  -5   4 84.3598 6.20666   1
   8  -5   4 80.1566 6.19235   5
  -8   5   4 87.5319 4.80565   1
   8   5   4 83.9689 4.95093   1
   8   5   4 89.7088 6.48932   3
  -8   5  -4 80.2030 6.22972   4
  -8  -5   4 77.5830 6.12709   1
  -9   5   4 115.640 5.62573   1
   9  -5   4 121.118 7.11951   1
  -9   5   4 109.743 8.85262   2
   9  -5   4 120.847 7.15100   5
  -9  -5   4 117.578 7.20932   1
   9   5   4 127.224 7.61784   3
   9   5   4 117.025 5.87251   1
  -9   5  -4 109.599 7.05276   4
  10  -5   4 26.9528 4.63323   5
  10  -5   4 36.3142 5.03386   1
 -10   5   4 31.4635 3.80459   1
 -10   5   4 27.3481 6.13419   2
 -10   5  -4 29.2191 4.81858   4
 -10  -5   4 29.9606 4.98750   1
  10   5   4 23.2148 3.73456   1
  11  -5   4 18.8468 4.62061   1
 -11   5   4 27.3498 6.31554   2
 -11   5   4 22.2639 3.76288   1
  11   5  -4 20.6860 4.95415   5
  11  -5   4 26.5238 4.70114   5
  11   5   4 23.1309 3.86174   1
 -11   5  -4 15.9115 4.50143   4
 -11  -5   4 24.2050 4.93709   1
 -12   5   4 26.9515 4.03734   1
  12   5  -4 27.4531 5.37851   5
  12  -5   4 33.5354 5.01127   5
  12  -5   4 26.3503 5.03651   1
 -12   5   4 30.7279 6.70649   2
 -12  -5   4 28.2915 5.27936   1
 -12   5  -4 31.3260 5.14796   4
  12   5   4 29.4951 4.21245   1
  13  -5   4 5.91196 4.46543   1
  13  -5   4 8.73840 4.19434   5
  13   5  -4 11.6565 5.03645   5
 -13   5   4 3.34185 3.44197   1
 -13   5   4 9.36874 5.94080   2
 -13  -5   4 2.33329 4.55574   1
 -13   5  -4 5.02791 4.35893   4
  13   5   4 7.06460 3.63439   1
  14   5  -4 300.224 12.2057   5
 -14   5   4 319.670 15.1980   2
  14  -5   4 302.420 11.9691   5
  14  -5   4 308.034 11.9927   1
 -14   5   4 305.855 10.5583   1
  14   5   4 308.409 11.1276   1
 -14  -5   4 287.052 12.1029   1
 -14   5  -4 321.280 12.3072   4
   0   6  -4 524.442 19.4227   3
   0  -6   4 558.453 17.3004   1
  -1   6  -4 163.401 8.79792   4
   1   6   4 169.720 9.94501   3
  -1  -6   4 151.356 8.41261   1
   1   6   4 149.241 6.79205   1
   2   6   4 6.29903 3.07213   1
  -2  -6   4 15.5321 4.76040   1
   2   6   4 9.24365 4.89247   3
  -3   6   4 227.088 12.4924   2
  -3   6   4 234.799 8.68304   1
  -3  -6   4 264.984 10.7111   1
   3   6   4 240.175 8.74295   1
   3   6   4 247.125 11.7956   3
  -4   6   4 74.8079 8.00639   2
  -4   6   4 81.2642 5.09577   1
   4   6   4 73.9338 5.00876   1
  -4  -6   4 88.6843 6.94498   1
   4   6   4 86.5378 7.46034   3
  -5   6   4 30.2197 6.56663   2
  -5   6   4 29.5613 3.93635   1
   5  -6   4 36.0051 5.30029   1
   5   6   4 28.1393 5.63629   3
  -5   6  -4 31.0995 5.41936   4
   5   6   4 33.9073 4.14425   1
  -5  -6   4 32.4721 5.43957   1
  -6   6   4 185.010 11.7094   2
   6  -6   4 198.203 9.41512   1
  -6   6   4 183.904 7.65473   1
   6   6   4 200.551 10.3587   3
  -6   6  -4 198.281 9.62058   4
  -6  -6   4 188.404 9.39415   1
   6   6   4 177.885 7.63693   1
   7  -6   4 8.80661 4.71543   1
  -7   6   4 6.17010 5.87013   2
   7  -6   4 2.80601 4.44065   5
  -7   6   4 7.02783 3.41522   1
  -7   6  -4 3.03443 4.33389   4
   7   6   4 0.97885 3.18245   1
  -7  -6   4 2.85219 4.60497   1
   7   6   4 4.41978 4.62721   3
  -8   6   4 346.835 11.2357   1
  -8   6   4 337.508 15.7821   2
   8  -6   4 356.132 13.4286   5
   8  -6   4 350.228 13.0667   1
   8   6   4 337.079 11.5713   1
  -8   6  -4 349.570 13.1960   4
  -8  -6   4 357.837 13.2723   1
   8   6   4 352.727 14.3996   3
   9  -6   4 -0.6023 4.52506   1
  -9   6   4 -2.8131 3.26659   1
  -9   6   4 -6.5933 5.28647   2
   9  -6   4 6.13771 4.68094   5
   9   6   4 -1.3916 4.49435   3
  -9  -6   4 -5.4370 4.41209   1
   9   6   4 -1.0542 3.30091   1
  -9   6  -4 -2.4767 4.31246   4
   0   0   5 -1.1567 2.69022   2
   0   0  -5 1.05789 2.31208   4
   0   0   5 -1.3325 2.54802   6
  -1   0  -5 -0.2254 2.31333   4
   1   0  -5 0.19094 1.77358   5
   1   0   5 2.30204 2.71417   6
  -1   0   5 0.86887 2.94260   2
   1   0  -5 1.27265 2.24138   4
  -1   0   5 -1.7845 2.50718   6
   2   0  -5 99.2712 4.76551   4
   2   0   5 96.3316 5.67273   2
  -2   0   5 98.7268 5.23020   6
  -2   0   5 95.0084 6.19074   2
  -2   0  -5 95.6453 5.06182   4
   2   0  -5 107.916 4.43718   5
   2   0   5 88.0381 5.14508   6
  -3   0   5 1.47667 2.64454   6
  -3   0  -5 -0.8188 2.38503   4
   3   0  -5 -0.4523 2.01320   4
   3   0   5 -0.5676 2.55603   2
  -3   0   5 -1.8888 3.05984   2
   3   0   5 1.14512 2.69196   6
   3   0  -5 -0.9454 1.94214   5
   4   0  -5 634.208 17.8299   4
  -4   0  -5 641.859 18.6397   4
   4   0  -5 680.824 17.4648   5
  -4   0   5 658.663 17.7639   6
   4   0   5 707.238 20.9026   2
  -4   0   5 691.473 21.8744   2
  -5   0   5 1.51109 3.47757   2
  -5   0  -5 -0.7146 2.54479   4
   5   0  -5 -1.1973 1.96439   4
  -5   0   5 -0.6117 2.59042   6
   5   0  -5 3.18323 2.36473   5
  -6   0  -5 215.331 8.20387   4
   6   0  -5 199.715 7.25020   5
  -6   0   5 197.615 9.63480   2
   6   0  -5 196.954 6.95125   4
  -6   0   5 216.675 7.86356   6
  -7   0   5 -2.8975 3.50109   2
   7   0  -5 3.27008 2.63423   5
  -7   0   5 -0.8542 2.62724   6
  -7   0  -5 -2.2271 2.69504   4
  -8   0   5 62.5146 6.16942   2
   8   0  -5 63.0510 4.51075   5
  -8   0   5 67.0525 4.73477   6
   9   0   5 0.52077 1.94218   1
  -9   0   5 -2.8218 2.68171   6
  -9   0   5 4.12968 4.18322   2
   9   0  -5 -4.0680 2.62550   5
 -10   0   5 544.711 19.2015   2
 -10   0   5 518.804 15.2172   6
  10   0  -5 536.493 15.3993   5
  11   0   5 1.64086 2.24428   1
  11   0  -5 2.11426 3.22613   5
 -11   0   5 -1.1615 2.96824   6
 -11   0   5 -5.2505 4.11350   2
  12   0   5 2.01704 2.39948   1
 -12   0   5 2.21181 3.30645   6
 -12   0   5 -2.9020 4.50152   2
  12   0  -5 3.20874 3.46651   5
 -13   0   5 -4.2289 3.08884   6
  13   0  -5 -0.3693 3.49728   5
 -13   0   5 0.55835 4.78847   2
  13   0   5 2.51885 2.57971   1
 -14   0   5 89.8792 6.05307   6
  14   0  -5 75.0596 6.17327   5
 -14   0   5 81.3268 4.82916   1
  14   0   5 90.2615 5.07911   1
 -14   0   5 85.4527 8.10225   2
 -15   0   5 2.77580 3.56410   6
  15   0  -5 -1.6482 3.85360   5
 -15   0   5 -2.6024 5.16078   2
  15   0   5 1.10125 2.91647   1
 -15   0   5 -0.8222 2.97632   1
  16   0  -5 39.7688 5.53909   5
 -16   0   5 44.8442 5.14129   6
  16   0   5 35.9646 4.21437   1
  17   0  -5 3.11082 4.51742   5
  17   0   5 0.77676 3.28665   1
 -17   0   5 -3.6858 3.33631   1
 -17   0   5 -4.4765 3.59730   6
 -18   0   5 170.507 8.74390   6
 -18   0   5 172.510 7.97411   1
  18   0  -5 192.665 9.69261   5
  18   0   5 176.268 8.10979   1
 -19   0   5 -1.6664 4.12117   6
 -19   0   5 -5.3953 3.71473   1
  19   0  -5 -2.3168 4.74261   5
  19   0   5 5.31272 3.93686   1
   0   1   5 391.704 11.7029   6
   0  -1   5 393.396 11.7299   6
  -1   1   5 879.475 22.2830   6
  -1  -1  -5 882.323 23.0315   4
   1   1  -5 837.572 23.2431   4
  -1   1   5 883.821 27.0696   2
   1  -1  -5 876.121 22.7422   4
  -1  -1   5 883.403 22.2395   6
  -2   1   5 416.042 12.2407   6
  -2   1   5 414.635 14.8088   2
   2   1  -5 422.270 12.4583   4
  -2  -1  -5 420.653 12.4606   4
  -2  -1   5 423.762 12.2740   6
  -2   1  -5 431.385 12.8686   4
   2   1   5 417.115 12.2564   6
   2  -1  -5 407.632 11.7880   4
   2   1   5 416.819 14.3440   2
   3   1  -5 266.172 8.43119   5
  -3   1   5 249.154 10.5743   2
  -3   1   5 256.123 8.71341   6
   3   1  -5 246.220 8.58492   4
  -3  -1  -5 269.569 8.96859   4
  -3  -1   5 249.270 8.69327   6
   3   1   5 257.744 9.88636   2
  -3   1  -5 259.342 9.06798   4
   3  -1  -5 235.558 7.87401   4
   3   1   5 266.006 8.80410   6
  -4   1   5 24.5032 4.30487   2
   4   1  -5 22.4260 3.09583   5
   4   1  -5 26.5476 3.22925   4
  -4   1   5 30.0337 3.57316   6
   4  -1  -5 22.1825 2.74725   5
  -4  -1   5 29.2445 3.54836   6
  -4   1  -5 28.7736 3.58862   4
   4   1   5 26.3128 3.50508   2
   5   1  -5 149.067 6.23447   5
   5   1  -5 145.515 6.11181   4
  -5   1   5 158.863 6.62834   6
  -5   1   5 154.941 8.14180   2
   5   1   5 157.402 6.97364   2
  -5  -1   5 156.754 6.55594   6
  -5   1  -5 162.721 6.98697   4
   5  -1  -5 138.419 5.77226   5
   6   1  -5 15.9250 2.90008   4
  -6   1   5 19.8219 4.36108   2
   6   1  -5 16.4294 3.15972   5
  -6   1   5 20.0294 3.40728   6
  -6  -1   5 16.7541 3.26950   6
   6  -1  -5 18.7355 2.92044   5
  -6   1  -5 23.3765 3.57678   4
   7  -1   5 -0.1624 1.90521   1
  -7   1   5 0.83859 3.70650   2
   7   1  -5 -0.0112 2.64570   5
  -7   1   5 1.29516 2.80425   6
   7   1  -5 0.62296 2.37819   4
  -7   1  -5 0.73541 2.86395   4
   7  -1  -5 3.14169 2.61055   5
  -7  -1   5 -0.8596 2.72487   6
   8   1  -5 102.905 5.11915   4
   8   1  -5 100.954 5.64367   5
  -8   1   5 104.666 7.39542   2
  -8   1   5 113.253 5.82185   6
   8  -1   5 114.782 4.71963   1
  -8   1  -5 114.139 6.20530   4
   8  -1  -5 103.594 5.45236   5
  -8  -1   5 109.665 5.75152   6
   9  -1   5 225.627 7.60080   1
   9   1  -5 244.350 8.78560   5
  -9   1   5 254.508 8.96623   6
  -9   1   5 227.364 10.7975   2
  -9   1  -5 232.978 9.21413   4
  -9  -1   5 227.470 8.58480   6
   9   1   5 235.397 7.23978   1
   9  -1  -5 239.671 8.54653   5
 -10   1   5 297.761 10.1494   6
  10  -1   5 285.584 9.05700   1
 -10   1   5 296.757 12.6864   2
  10   1  -5 291.132 10.0765   5
  10   1   5 287.555 8.66951   1
  10  -1  -5 290.968 9.90150   5
 -10  -1   5 286.946 9.87249   6
 -10   1  -5 279.107 10.5657   4
 -11   1   5 161.518 9.33713   2
  11   1  -5 165.281 7.39835   5
  11  -1   5 150.734 6.19300   1
 -11   1   5 157.157 7.25454   6
 -11   1  -5 154.645 7.60087   4
  11  -1  -5 138.290 6.93612   5
  11   1   5 159.699 5.87424   1
 -11  -1   5 148.291 5.98992   1
 -11  -1   5 152.507 6.95406   6
 -12   1   5 116.742 8.40115   2
 -12   1   5 114.219 6.47265   6
  12  -1   5 113.164 5.47163   1
  12   1  -5 115.852 6.66984   5
 -12  -1   5 121.152 6.44438   6
 -12   1  -5 109.618 6.77570   4
  12   1   5 114.306 5.18855   1
  12  -1  -5 119.178 6.53990   5
 -12  -1   5 111.355 5.43318   1
  13   1  -5 78.1334 5.91425   5
 -13   1   5 64.2557 7.16687   2
  13  -1   5 70.0304 4.63023   1
 -13   1   5 75.3904 5.58506   6
 -13   1  -5 82.2186 6.07216   4
 -13  -1   5 75.8916 4.82756   1
  13   1   5 78.6735 4.59618   1
  13  -1  -5 78.3695 5.85376   5
 -13  -1   5 80.5458 5.72742   6
 -14   1   5 -3.0721 4.75720   2
 -14   1   5 2.38233 3.53677   6
  14  -1   5 0.21524 2.81743   1
  14   1  -5 0.11778 3.72045   5
 -14  -1   5 0.47647 3.00665   1
  14  -1  -5 1.52233 3.79562   5
  14   1   5 0.41983 2.60768   1
 -14  -1   5 -1.4560 3.40660   6
 -14   1  -5 3.18630 3.84722   4
 -15   1   5 34.5264 6.47205   2
  15  -1   5 37.7272 4.14577   1
  15   1  -5 32.2208 5.07338   5
 -15   1   5 36.5672 4.82524   6
  15  -1  -5 32.0080 5.02709   5
 -15  -1   5 31.4575 4.65205   6
  15   1   5 33.9022 3.87393   1
 -15  -1   5 32.9044 4.26195   1
 -15   1  -5 44.3277 5.46750   4
  16   1  -5 47.9188 5.88245   5
 -16   1   5 38.0521 4.16984   1
  16  -1   5 44.1738 4.49538   1
 -16   1   5 52.0079 7.23374   2
 -16   1   5 46.0748 5.28943   6
 -16  -1   5 41.0712 4.73791   1
 -16   1  -5 40.2970 5.56339   4
 -16  -1   5 41.6621 5.17473   6
  16  -1  -5 49.7857 5.77491   5
  16   1   5 38.7723 4.23344   1
 -17   1   5 148.920 6.86447   1
  17  -1   5 159.744 7.40469   1
  17   1  -5 149.973 8.62692   5
 -17   1   5 143.979 10.3720   2
 -17   1   5 142.032 8.04636   6
  17   1   5 139.631 7.00250   1
  17  -1  -5 152.951 8.53065   5
 -17  -1   5 141.726 7.33747   1
 -17  -1   5 147.599 7.85056   6
  18   1  -5 195.181 10.1364   5
 -18   1   5 189.522 11.9837   2
 -18   1   5 206.754 9.57309   6
  18  -1   5 218.334 8.98851   1
 -18   1   5 224.987 8.66258   1
  18   1   5 208.521 8.77985   1
 -18  -1   5 213.148 9.49439   6
 -18  -1   5 206.143 8.99274   1
  18  -1  -5 202.617 10.0497   5
 -19   1   5 9.33492 4.56701   6
  19   1  -5 4.85043 5.14432   5
 -19   1   5 11.6896 4.31199   1
 -19   1   5 5.81449 6.46107   2
 -19  -1   5 6.89397 4.44069   1
 -19  -1   5 3.82415 4.38221   6
  19   1   5 6.04271 3.82118   1
  19  -1  -5 9.86540 5.26543   5
   0  -2  -5 -0.6371 2.11797   4
   0   2   5 0.48186 2.73492   6
   0  -2   5 0.79683 2.00284   1
   0   2  -5 0.09491 2.63218   4
   0  -2   5 -1.3511 2.63871   6
   1  -2   5 98.6700 4.20845   1
  -1   2   5 103.143 5.38759   6
  -1   2   5 93.3166 6.24546   2
   1   2  -5 101.035 5.48765   4
  -1   2  -5 100.682 5.50618   4
   1   2   5 91.1972 5.15398   6
  -1  -2   5 104.971 5.40911   6
  -1  -2   5 99.7462 4.21632   1
  -2   2   5 140.009 7.67978   2
   2   2  -5 145.745 6.54620   4
  -2   2   5 159.069 6.52886   6
  -2  -2   5 144.667 6.45805   6
   2   2   5 151.069 7.50876   2
   2   2   5 157.372 6.45363   6
  -2  -2   5 153.249 5.41285   1
  -3   2   5 1.95519 2.77779   6
  -3   2   5 5.71116 3.46891   2
   3  -2   5 2.95747 2.10010   1
   3   2  -5 1.70733 2.62515   4
   3   2   5 0.64561 2.73252   6
  -3  -2   5 -0.4803 2.69529   6
   3   2   5 0.88640 2.83347   2
  -3  -2   5 3.09809 2.07226   1
  -3   2  -5 -0.6175 2.85445   4
  -4   2   5 72.4832 5.81692   2
   4   2  -5 69.7662 4.74698   4
  -4   2   5 66.3413 4.67146   6
   4  -2   5 77.2448 3.91564   1
  -4  -2   5 76.1036 4.70106   6
  -4   2  -5 70.1336 5.04388   4
   4   2   5 68.7694 5.12398   2
  -4  -2   5 66.5518 3.67027   1
  -5   2   5 4.75510 3.70202   2
   5  -2   5 6.61951 2.32552   1
   5   2  -5 9.76476 3.03244   4
   5   2  -5 11.5934 3.23641   5
  -5   2   5 6.24999 3.05140   6
  -5   2  -5 12.1841 3.31725   4
   5   2   5 7.29391 3.04682   2
  -5  -2   5 8.02079 2.36118   1
  -5  -2   5 7.20267 3.07886   6
   6  -2   5 273.176 8.56059   1
   6   2  -5 267.307 9.47634   4
  -6   2   5 270.417 11.7396   2
  -6   2   5 271.012 9.35483   6
   6   2  -5 276.151 9.48345   5
  -6  -2   5 278.239 8.39052   1
  -6   2  -5 285.232 10.1588   4
  -6  -2   5 271.894 9.31418   6
  -7   2   5 44.4831 5.61140   2
   7   2  -5 44.8053 4.12546   4
   7  -2   5 45.2951 3.46174   1
   7   2  -5 45.1788 4.39460   5
  -7   2   5 53.8943 4.46314   6
  -7  -2   5 47.4638 3.58118   1
  -7   2  -5 48.4256 4.59298   4
  -7  -2   5 50.0982 4.29296   6
  -8   2   5 177.941 9.54016   2
  -8   2   5 182.448 7.48767   6
   8  -2   5 184.950 6.79997   1
   8  -2   5 189.293 7.01137   5
   8   2  -5 175.871 7.58956   5
  -8  -2   5 189.588 7.44145   6
  -8  -2   5 167.678 6.47407   1
  -8   2  -5 190.094 8.17738   4
   9  -2   5 480.470 13.7032   1
   9   2  -5 480.445 14.5579   5
   9  -2   5 513.149 13.8582   5
  -9   2   5 462.124 17.6939   2
  -9   2   5 495.887 14.3898   6
   9  -2  -5 473.055 13.9922   5
  -9  -2   5 502.384 14.1261   6
  -9   2  -5 479.533 15.2667   4
  -9  -2   5 474.928 13.3747   1
 -10   2   5 19.5547 3.91235   6
  10  -2   5 17.3055 3.19928   5
 -10   2   5 3.90048 4.42968   2
  10   2  -5 15.8607 3.89480   5
  10  -2   5 18.6204 3.25183   1
 -10  -2   5 19.8000 3.27611   1
  10  -2  -5 15.0757 3.64406   5
 -10  -2   5 19.9042 3.73916   6
 -10   2  -5 14.8454 3.90301   4
  10   2   5 17.3903 2.57881   1
  11   2  -5 26.4123 4.36460   5
 -11   2   5 27.8399 4.15397   6
 -11   2   5 32.4059 5.69889   2
  11  -2   5 31.4426 3.69742   1
  11   2   5 28.6123 3.10225   1
  11  -2  -5 26.6731 4.17574   5
 -11   2  -5 37.6831 4.75680   4
 -11  -2   5 34.0897 4.22329   6
 -11  -2   5 35.3607 3.93539   1
 -12   2   5 -0.0233 4.64793   2
 -12   2   5 -2.0304 3.21598   6
  12  -2   5 -2.6490 2.66523   1
  12   2  -5 4.34991 3.81479   5
  12   2   5 5.37608 2.54637   1
 -12  -2   5 -1.8473 3.11253   6
  12  -2  -5 0.07463 3.41459   5
 -12  -2   5 1.74350 3.04532   1
 -12   2  -5 -1.1968 3.44419   4
 -13   2   5 202.186 8.60093   6
  13   2  -5 203.904 8.98567   5
 -13   2   5 203.513 11.0219   2
  13  -2   5 204.298 7.99908   1
 -13  -2   5 204.428 7.99062   1
 -13  -2   5 194.697 8.24612   6
  13   2   5 202.708 7.51544   1
 -13   2  -5 208.293 9.28699   4
  13  -2  -5 187.210 8.54089   5
 -14   2   5 236.953 9.37516   6
  14  -2   5 223.981 8.72786   1
  14   2  -5 214.871 9.55185   5
 -14   2   5 209.862 11.7659   2
 -14  -2   5 207.180 8.47441   1
  14  -2  -5 210.944 9.28975   5
 -14   2  -5 234.955 9.91282   4
  14   2   5 227.147 8.24226   1
 -14  -2   5 242.744 9.19833   6
 -15   2   5 26.2461 6.30577   2
 -15   2   5 30.7591 4.78122   6
  15  -2   5 22.9723 4.10571   1
  15   2  -5 20.5073 4.96148   5
  15   2   5 21.3365 3.63137   1
 -15  -2   5 29.1248 4.51242   1
 -15   2  -5 18.2589 4.69406   4
  15  -2  -5 30.5363 5.06236   5
 -15  -2   5 21.7655 4.40455   6
 -16   2   5 26.4449 4.87738   6
 -16   2   5 33.7009 6.77519   2
  16   2  -5 35.0091 5.62714   5
  16  -2   5 38.8940 4.69811   1
  16  -2  -5 36.5764 5.59241   5
 -16   2  -5 37.0863 5.33498   4
  16   2   5 32.0672 4.13823   1
 -16  -2   5 27.5982 4.82949   6
 -16  -2   5 46.4082 5.11106   1
 -17   2   5 39.2085 5.46845   6
 -17   2   5 41.9410 7.35525   2
  17  -2   5 41.3021 4.91003   1
  17   2  -5 48.5353 6.20492   5
  17   2   5 50.3491 4.78626   1
  17  -2  -5 52.3845 6.23638   5
 -17  -2   5 36.0295 5.30075   6
 -17   2  -5 45.6161 5.81146   4
 -17  -2   5 39.2737 5.37511   1
  18  -2   5 55.7171 5.64986   1
 -18   2   5 56.2624 5.17721   1
 -18   2   5 55.2828 8.15360   2
  18   2  -5 54.0547 6.54500   5
 -18   2   5 66.1227 6.25305   6
  18   2   5 56.1671 5.32194   1
  18  -2  -5 43.0903 6.31481   5
 -18  -2   5 53.1283 5.80254   1
 -18   2  -5 54.7348 6.34047   4
 -18  -2   5 51.5912 5.89688   6
   0  -3   5 105.337 5.06334   1
   0   3   5 104.275 5.53026   6
  -1   3   5 343.845 10.7399   6
   1   3  -5 346.067 11.8160   4
   1  -3   5 370.845 10.8184   1
  -1  -3   5 352.372 10.5498   1
   1   3   5 351.021 10.8424   6
  -2   3   5 114.359 7.27080   2
  -2   3   5 119.524 5.86765   6
   2   3  -5 114.711 6.26910   4
   2   3   5 120.669 7.05513   2
  -2  -3   5 119.018 5.31463   1
  -2  -3   5 114.789 5.89071   6
   2   3   5 117.103 5.67811   6
  -3   3   5 69.3749 6.00702   2
   3  -3   5 79.3590 4.38829   1
  -3   3   5 73.6602 4.80491   6
   3   3  -5 67.4396 5.05528   4
   3   3   5 65.1683 5.34633   2
  -3   3  -5 63.4545 5.12230   4
  -3  -3   5 69.3777 4.31693   1
   3   3   5 69.0216 4.64191   6
  -3  -3   5 71.6008 4.84005   6
   4   3  -5 79.6084 5.48324   4
  -4   3   5 82.3489 5.01352   6
  -4   3   5 73.0338 6.38633   2
   4  -3   5 82.5639 4.60133   1
  -4  -3   5 78.9642 4.50099   1
  -4  -3   5 79.2568 5.02304   6
   4   3   5 64.1188 5.34317   2
  -4   3  -5 75.9878 5.38403   4
   5  -3   5 147.776 6.17688   1
  -5   3   5 137.304 6.51530   6
   5   3  -5 138.926 6.88234   4
  -5   3   5 127.266 8.12850   2
  -5  -3   5 139.363 5.97659   1
   5   3   5 142.103 7.44058   2
  -5  -3   5 145.672 6.48259   6
  -5   3  -5 134.492 7.16669   4
  -6   3   5 380.481 11.7435   6
   6   3  -5 373.468 12.4150   4
   6  -3   5 367.170 11.3552   1
  -6   3   5 378.552 14.7394   2
   6   3   5 375.346 13.6759   2
  -6   3  -5 381.276 12.8635   4
  -6  -3   5 383.895 11.5783   6
  -6  -3   5 359.548 11.1119   1
  -7   3   5 121.249 8.30003   2
  -7   3   5 126.839 6.39232   6
   7  -3   5 130.067 6.02793   1
   7   3  -5 119.563 6.65783   5
  -7  -3   5 127.642 5.89805   1
  -7   3  -5 127.996 7.01143   4
  -7  -3   5 131.436 6.31721   6
   8   3  -5 176.705 7.94298   5
  -8   3   5 190.750 10.0160   2
   8  -3   5 185.932 7.72036   5
  -8   3   5 182.089 7.71345   6
   8  -3   5 192.047 7.49949   1
  -8  -3   5 189.998 7.32611   1
  -8   3  -5 187.651 8.54280   4
  -8  -3   5 183.736 7.55834   6
   9  -3   5 20.7166 3.56815   5
  -9   3   5 14.1976 4.97699   2
   9  -3   5 14.9381 3.40614   1
   9   3  -5 12.0053 3.95134   5
  -9   3   5 18.5631 3.78918   6
  -9  -3   5 14.9468 3.44463   1
  -9   3  -5 13.7484 4.06070   4
  -9  -3   5 9.92812 3.46008   6
  10  -3   5 33.8489 4.02393   1
 -10   3   5 33.2162 5.89588   2
  10  -3   5 39.8804 4.28386   5
  10   3  -5 37.3464 4.89522   5
 -10   3   5 49.6469 4.83801   6
 -10   3  -5 35.8023 4.80344   4
  10   3   5 37.2684 3.40014   1
 -10  -3   5 35.7312 4.19475   1
 -10  -3   5 45.1380 4.46513   6
  11   3  -5 183.660 8.59456   5
 -11   3   5 191.464 8.27423   6
 -11   3   5 175.513 10.5515   2
  11  -3   5 192.642 7.93883   1
  11  -3   5 208.294 8.12066   5
  11   3   5 190.483 7.06709   1
 -11  -3   5 192.045 7.91687   1
 -11  -3   5 181.712 7.85426   6
 -11   3  -5 195.602 8.91587   4
  12   3  -5 180.826 8.66663   5
 -12   3   5 177.601 8.21670   6
 -12   3   5 170.346 10.5506   2
  12  -3   5 194.251 7.86351   5
  12  -3   5 182.567 7.85510   1
 -12   3  -5 179.759 8.78090   4
  12   3   5 182.193 7.09256   1
 -12  -3   5 170.927 7.70205   6
 -12  -3   5 169.942 7.67204   1
  13   3  -5 120.920 7.34796   5
  13  -3   5 119.834 6.54629   1
  13  -3   5 118.450 6.40589   5
 -13   3   5 106.854 6.71466   6
 -13   3   5 100.039 8.88303   2
 -13  -3   5 109.541 6.46734   6
  13   3   5 119.954 5.89476   1
 -13   3  -5 114.611 7.27903   4
 -13  -3   5 103.401 6.36680   1
  14   3  -5 47.1240 5.93902   5
  14  -3   5 43.0454 4.89116   1
  14  -3   5 39.8396 4.68949   5
 -14   3   5 40.3032 6.99055   2
 -14   3   5 37.2296 5.01509   6
  14   3   5 44.6303 4.34222   1
 -14   3  -5 43.3868 5.40142   4
 -14  -3   5 40.6179 5.12360   1
 -14  -3   5 42.3192 4.98497   6
  15   3  -5 54.9805 6.30441   5
  15  -3   5 50.9851 5.25975   1
 -15   3   5 50.4844 7.58489   2
 -15   3   5 43.9982 5.42704   6
 -15   3  -5 44.7995 5.46703   4
  15   3   5 47.8656 4.65865   1
 -15  -3   5 41.8923 5.29213   1
  15  -3  -5 51.8393 6.03305   5
 -16   3   5 205.734 12.6130   2
 -16   3   5 222.779 9.91699   6
  16   3  -5 238.936 10.6605   5
  16  -3   5 217.139 9.48792   1
  16   3   5 229.001 9.02356   1
  16  -3  -5 214.404 10.2106   5
 -16  -3   5 227.570 9.75258   1
 -16   3  -5 218.546 10.2491   4
 -17   3   5 1.22870 6.18539   2
  17   3  -5 3.02466 5.01774   5
 -17   3   5 -0.1112 4.25705   6
  17  -3   5 0.16147 3.95791   1
 -17   3  -5 4.73800 4.80166   4
  17  -3  -5 0.12247 4.96806   5
 -17  -3   5 -1.5553 4.42237   1
  17   3   5 1.28498 3.70102   1
   0   4   5 -0.5026 3.13312   6
   0   4  -5 2.71723 3.55324   4
   0  -4   5 1.29900 3.11264   1
  -1   4   5 183.015 7.65081   6
  -1   4   5 194.120 10.0503   2
   1   4  -5 204.709 8.96980   4
  -1   4  -5 211.910 8.97820   4
  -1  -4   5 215.260 8.02293   1
   2   4  -5 113.647 6.59168   4
  -2   4   5 99.2406 7.31935   2
  -2   4   5 94.0418 5.61357   6
  -2  -4   5 100.360 5.65609   1
   2   4   5 92.1406 6.86102   2
  -3   4   5 476.621 17.7553   2
  -3   4   5 475.784 13.9798   6
   3   4  -5 487.505 15.4986   4
   3   4   5 484.497 17.3894   2
  -3  -4   5 474.623 14.1885   1
  -4   4   5 250.522 12.1471   2
   4  -4   5 279.733 9.71987   1
   4   4  -5 279.175 10.7205   4
  -4   4   5 282.319 9.64096   6
  -4   4  -5 288.263 10.9010   4
  -4  -4   5 269.956 9.60749   1
   4   4   5 283.144 12.0150   2
   5   4  -5 101.369 6.52077   4
   5  -4   5 87.2465 5.57227   1
  -5   4   5 86.8156 5.64214   6
  -5   4   5 95.3663 7.59141   2
  -5   4  -5 86.7942 6.35536   4
   5   4   5 97.5863 6.99044   2
  -5  -4   5 99.1204 5.74623   1
  -6   4   5 102.017 8.10602   2
  -6   4   5 123.444 6.49647   6
   6  -4   5 116.326 6.28817   1
   6   4   5 115.239 7.50526   2
  -6   4  -5 117.902 7.06985   4
  -6  -4   5 117.775 6.27274   1
  -7   4   5 96.9451 8.02491   2
   7  -4   5 108.868 6.18918   1
  -7   4   5 106.517 6.15853   6
  -7  -4   5 102.289 6.00946   1
  -7   4  -5 121.483 7.10638   4
   8  -4   5 215.624 8.61282   1
  -8   4   5 203.028 8.38145   6
  -8   4   5 199.909 11.0359   2
   8  -4   5 222.581 9.00938   5
   8   4   5 211.029 7.32310   1
  -8  -4   5 191.039 8.31308   1
  -8   4  -5 200.555 9.25063   4
   9  -4   5 101.312 6.15100   1
  -9   4   5 94.5603 6.14809   6
  -9   4   5 86.7760 8.17121   2
   9  -4   5 100.487 6.43858   5
   9   4  -5 92.0710 6.58948   5
   9   4   5 95.6544 5.02336   1
  -9   4  -5 93.3704 6.67910   4
  -9  -4   5 99.7659 6.09625   1
  10   4  -5 62.3219 5.97047   5
  10  -4   5 54.5060 5.13059   1
 -10   4   5 51.9054 7.24472   2
 -10   4   5 46.3918 5.08389   6
  10  -4   5 54.4949 5.27666   5
  10   4   5 51.4886 4.13057   1
 -10   4  -5 49.0490 5.68882   4
 -10  -4   5 53.5520 5.17883   1
  11  -4   5 77.1377 5.83538   1
 -11   4   5 67.2883 7.69250   2
  11   4  -5 71.2674 6.46204   5
 -11   4   5 69.8043 5.86800   6
  11  -4   5 71.0312 5.79941   5
 -11   4  -5 69.2823 6.30076   4
 -11  -4   5 64.1855 5.64691   1
  11   4   5 74.9437 4.89247   1
 -12   4   5 31.9035 4.92145   6
  12  -4   5 26.8684 4.63563   1
 -12   4   5 26.8822 6.53710   2
  12   4  -5 30.2992 5.39884   5
  12  -4   5 29.4121 4.65149   5
  12   4   5 32.3826 3.98644   1
 -12  -4   5 28.1526 4.87215   1
 -12   4  -5 30.0810 5.35026   4
 -13   4   5 58.0009 7.80195   2
  13  -4   5 71.6609 5.90833   5
 -13   4   5 69.4880 6.10492   6
  13   4  -5 67.7099 6.72333   5
  13  -4   5 74.5984 6.08730   1
  13   4   5 61.5121 4.97792   1
 -13  -4   5 61.1723 5.89542   1
 -13   4  -5 75.5943 6.61816   4
  14  -4   5 431.555 14.2232   5
  14  -4   5 404.581 14.0343   1
 -14   4   5 420.180 14.1646   6
  14   4  -5 420.833 15.0243   5
 -14   4   5 423.411 18.0599   2
 -14   4  -5 422.509 15.0154   4
  14   4   5 434.306 13.3816   1
 -14  -4   5 416.844 14.1711   1
   0  -5   5 370.804 12.5840   1
   1   5  -5 3.15057 4.11839   4
   1  -5   5 1.56961 3.81494   1
   1   5   5 -0.9519 4.74670   2
  -1  -5   5 0.22807 3.75283   1
   2   5  -5 13.2763 4.54608   4
   2   5   5 8.69870 4.94797   2
  -2  -5   5 9.27262 4.05277   1
   3   5  -5 101.813 7.11347   4
   3  -5   5 100.671 6.54166   1
  -3   5   5 90.0246 7.94799   2
  -3  -5   5 87.8122 6.13119   1
   3   5   5 86.4235 7.64158   2
   4  -5   5 379.293 12.7999   1
  -4   5   5 384.637 16.1414   2
  -4   5  -5 392.276 13.9739   4
  -4  -5   5 394.697 13.0949   1
   4   5   5 387.967 15.6698   2
   5  -5   5 405.805 13.2641   1
  -5   5   5 371.802 16.2612   2
   5   5   5 400.079 15.6938   2
  -5   5  -5 389.422 14.1446   4
  -5  -5   5 403.311 13.2187   1
   6  -5   5 357.262 12.6059   1
  -6   5   5 355.692 15.7880   2
  -6  -5   5 353.557 12.4782   1
  -6   5  -5 374.497 13.5639   4
   6   5   5 359.660 14.7783   2
   7  -5   5 7.71999 4.26503   1
  -7   5   5 0.58519 5.14903   2
   7   5   5 8.41624 2.99367   1
  -7  -5   5 19.3231 4.65409   1
  -7   5  -5 12.4145 4.62895   4
   8  -5   5 28.6306 4.90120   1
  -8   5   5 25.8392 6.47596   2
   8   5   5 28.1708 3.70762   1
  -8  -5   5 30.9354 5.17538   1
  -8   5  -5 37.9316 5.52742   4
   9  -5   5 177.425 8.77015   1
  -9   5   5 186.460 11.4756   2
   9  -5   5 185.585 9.03254   5
  -9  -5   5 176.126 8.81642   1
   9   5   5 180.639 7.32859   1
  -9   5  -5 172.199 9.18443   4
  10   5  -5 107.907 7.84961   5
  10  -5   5 111.792 7.35604   1
 -10   5   5 103.414 9.54296   2
  10  -5   5 126.912 7.82653   5
 -10   5  -5 112.934 7.76376   4
 -10  -5   5 122.594 7.56309   1
  10   5   5 113.024 5.99106   1
   0   0   6 1250.66 31.5919   6
   0   0  -6 1237.75 32.8250   4
   0   0   6 1292.20 38.4389   2
  -1   0   6 0.91627 3.73802   2
   1   0  -6 -5.1054 2.54910   4
  -1   0   6 -0.0043 3.21713   6
   1   0   6 -0.4824 3.18239   6
  -1   0  -6 1.01389 2.94771   4
  -2   0  -6 1359.90 36.6163   4
   2   0   6 1392.96 35.0263   6
  -2   0   6 1479.01 42.6913   2
   2   0  -6 1410.14 36.2337   4
  -2   0   6 1403.11 34.9152   6
   2   0   6 1438.61 42.3259   2
   3   0  -6 0.12826 2.57541   4
  -3   0  -6 7.48552 3.25668   4
  -3   0   6 0.60302 3.04866   6
  -3   0   6 2.91049 3.97211   2
  -4   0  -6 264.470 10.0053   4
  -4   0   6 266.542 9.84844   6
  -4   0   6 279.071 12.0138   2
  -5   0   6 -1.6906 3.26094   6
  -5   0   6 -1.0624 4.01886   2
  -5   0  -6 2.07211 3.27617   4
  -6   0   6 1956.16 47.0723   6
  -6   0  -6 1935.98 50.0290   4
  -6   0   6 1978.71 57.8756   2
  -7   0   6 1.59709 3.43872   6
  -7   0   6 2.62296 4.42846   2
   7   0  -6 0.71497 3.03459   5
  -7   0  -6 -2.3213 3.30170   4
  -8   0   6 343.998 14.5595   2
  -8   0  -6 344.066 12.2836   4
   8   0  -6 325.683 11.0647   5
  -8   0   6 351.479 11.6580   6
   9   0  -6 2.45951 3.40684   5
  -9   0   6 -1.7903 4.59596   2
  -9   0  -6 -0.0083 3.41751   4
  -9   0   6 -7.3295 3.05502   6
  10   0  -6 602.600 17.8193   5
 -10   0   6 611.434 17.9050   6
 -10   0  -6 627.693 19.3302   4
 -10   0   6 652.483 22.4992   2
 -11   0  -6 -3.1272 3.61280   4
  11   0   6 -1.1011 2.29158   1
  11   0  -6 0.19776 3.60334   5
 -11   0   6 -4.3355 3.44183   6
 -11   0   6 1.24113 5.21943   2
 -12   0   6 962.980 26.0284   6
 -12   0  -6 1011.50 28.2568   4
 -12   0   6 1010.68 32.7324   2
  12   0  -6 950.033 26.2232   5
 -13   0   6 -2.1078 3.80187   6
 -13   0   6 -2.5813 5.59350   2
  13   0  -6 0.70002 4.15287   5
  13   0   6 -2.5816 2.56838   1
  14   0  -6 189.025 9.35301   5
 -14   0   6 194.892 9.09338   6
  14   0   6 200.954 7.66037   1
  15   0  -6 0.58254 4.46472   5
 -15   0   6 -11.563 3.67739   6
  15   0   6 1.51470 3.02547   1
  16   0  -6 243.261 10.9290   5
  16   0   6 244.342 9.15873   1
 -16   0   6 234.393 10.5325   6
  -1   1   6 161.396 8.60982   2
  -1   1   6 157.395 7.39123   6
  -1  -1   6 171.275 7.52623   6
  -2  -1  -6 1946.57 49.1419   4
   2   1  -6 1858.23 49.0071   4
   2   1  -6 1913.59 47.2263   5
  -2   1   6 2015.35 57.2015   2
  -2   1   6 1926.66 46.7187   6
  -2  -1   6 1967.64 46.7745   6
   2   1   6 2003.46 56.8605   2
   3   1  -6 39.0646 3.85781   5
  -3  -1  -6 32.1442 3.99782   4
  -3   1   6 23.3481 4.93225   2
  -3   1   6 42.2734 4.56358   6
   3   1  -6 39.8800 4.05769   4
  -3  -1   6 38.0250 4.48046   6
   3   1   6 43.3283 4.64856   6
  -3   1  -6 36.5680 4.41016   4
   4   1  -6 371.102 12.0679   4
  -4   1   6 368.733 12.2050   6
  -4  -1  -6 393.183 12.5772   4
  -4   1   6 399.102 15.0307   2
   4   1  -6 385.164 11.7851   5
  -4  -1   6 379.579 12.1366   6
  -4   1  -6 383.673 12.7262   4
  -5   1   6 120.479 8.37368   2
   5   1  -6 140.485 6.57040   5
  -5   1   6 149.407 7.24078   6
  -5  -1  -6 145.646 7.13289   4
   5   1  -6 154.616 6.74208   4
  -5  -1   6 153.798 7.21562   6
  -5   1  -6 147.287 7.38826   4
  -6   1   6 49.6287 6.06128   2
  -6   1   6 46.3859 4.81851   6
   6   1  -6 38.1141 4.21087   5
   6   1  -6 46.6046 4.28972   4
  -6  -1  -6 58.8766 5.04450   4
  -6   1  -6 45.8147 4.93241   4
  -6  -1   6 50.5149 4.83634   6
  -7   1   6 60.4472 6.51351   2
   7   1  -6 67.4595 5.21266   5
  -7   1   6 74.7983 5.59352   6
  -7   1  -6 72.7020 5.74289   4
  -7  -1   6 61.5585 5.40468   6
  -8   1   6 1274.83 32.1704   6
   8   1  -6 1261.19 32.3203   5
  -8   1   6 1289.55 39.4906   2
  -8  -1   6 1281.31 32.0094   6
  -8   1  -6 1259.07 34.1557   4
   9   1  -6 48.5950 4.85751   5
  -9   1   6 45.3028 6.52664   2
   9  -1   6 49.7595 3.63877   1
  -9   1   6 53.9419 5.28482   6
  -9  -1   6 54.3408 5.17150   6
  -9   1  -6 45.2250 5.17366   4
  10   1  -6 470.390 14.5960   5
 -10   1   6 470.152 18.1861   2
  10  -1   6 452.951 12.9600   1
 -10   1   6 466.808 14.6316   6
 -10  -1   6 483.290 14.5072   6
 -10   1  -6 454.225 15.5024   4
 -11   1   6 22.0927 4.54586   6
  11   1  -6 23.2712 4.58939   5
 -11   1   6 11.0777 5.43000   2
 -11  -1   6 15.0362 4.29494   6
 -11   1  -6 16.4633 4.58444   4
 -12   1   6 174.040 10.8291   2
  12   1  -6 169.596 8.50305   5
 -12   1   6 182.533 8.52990   6
  12  -1   6 181.725 6.96448   1
 -12  -1   6 169.094 8.34277   6
 -12   1  -6 177.915 9.03939   4
 -13   1   6 52.4344 5.61824   6
  13   1  -6 43.4767 5.59247   5
 -13   1   6 39.4018 7.10995   2
  13  -1   6 50.5471 4.25835   1
  13   1   6 47.9307 3.93441   1
 -13   1  -6 47.0566 5.82352   4
  13  -1  -6 39.6053 5.48228   5
 -13  -1   6 49.1048 5.49964   6
  14   1  -6 300.532 12.1051   5
 -14   1   6 340.607 15.4478   2
 -14   1   6 329.287 12.0792   6
  14  -1   6 320.676 10.5429   1
 -14   1  -6 343.460 13.0551   4
 -14  -1   6 313.020 11.8535   6
  14   1   6 317.174 10.2918   1
  14  -1  -6 313.364 12.0525   5
  15   1  -6 50.7936 6.22746   5
  15  -1   6 54.9925 4.82131   1
 -15   1   6 48.5491 7.80624   2
 -15   1   6 46.0258 5.85795   6
 -15  -1   6 43.7522 5.72913   6
  15  -1  -6 43.5695 5.98066   5
  15   1   6 40.9117 4.16040   1
 -15   1  -6 43.8930 6.03642   4
 -16   1   6 127.056 10.5780   2
  16   1  -6 148.522 8.82387   5
 -16   1   6 135.285 8.41489   6
  16  -1   6 145.369 7.06546   1
 -16   1  -6 152.001 9.07453   4
 -16  -1   6 145.394 8.37187   6
  16  -1  -6 140.598 8.54856   5
  16   1   6 135.637 6.74806   1
   0   2  -6 1489.13 38.6857   4
   0   2   6 1470.21 36.5419   6
   0  -2   6 1497.72 36.7424   6
   1   2  -6 148.473 7.33736   4
  -1   2   6 146.660 7.28576   6
  -1   2   6 157.019 8.85682   2
  -1  -2   6 157.702 7.37112   6
   1   2   6 149.476 7.18025   6
  -1   2  -6 157.746 7.65155   4
   2   2  -6 339.938 12.0374   4
  -2   2   6 361.125 14.2552   2
  -2   2   6 351.283 11.5125   6
   2   2   6 352.325 11.6348   6
  -2   2  -6 357.172 12.3689   4
  -2  -2   6 358.317 11.7119   6
   2   2   6 369.879 13.8266   2
  -3  -2  -6 5.93921 3.30602   4
  -3   2   6 7.63694 3.63727   6
  -3   2   6 4.64380 4.15445   2
   3   2   6 9.08500 3.62734   6
  -3   2  -6 1.33410 3.56290   4
   3   2   6 5.50925 3.86304   2
  -4   2   6 761.609 20.5953   6
   4   2  -6 748.916 21.4250   4
  -4   2   6 783.188 25.2647   2
   4   2  -6 739.688 20.6789   5
  -4   2  -6 768.531 21.9862   4
  -4  -2   6 762.053 20.6074   6
   5   2  -6 52.8422 4.85950   4
   5   2  -6 48.4366 4.72237   5
  -5   2   6 48.9014 4.97703   6
  -5   2   6 46.7677 6.06334   2
  -5   2  -6 50.8879 5.26097   4
  -5  -2   6 52.2467 5.01748   6
  -6   2   6 619.287 17.6248   6
   6   2  -6 620.799 17.6220   5
  -6   2   6 603.072 21.6211   2
   6   2  -6 608.050 17.9964   4
  -6   2  -6 640.667 18.8975   4
  -6  -2   6 618.692 17.3297   6
  -7   2   6 139.147 9.15665   2
   7   2  -6 135.414 6.92912   4
   7   2  -6 149.855 7.26697   5
   7  -2   6 153.343 5.85333   1
  -7   2   6 141.263 7.39408   6
  -7   2  -6 158.068 7.85558   4
  -7  -2   6 141.026 7.22161   6
  -8   2   6 15.2135 4.14006   6
   8  -2   6 9.28701 2.81643   1
  -8   2   6 8.07224 5.08240   2
   8   2  -6 5.91341 3.77029   5
  -8  -2   6 7.73158 3.75093   6
  -8   2  -6 12.0480 4.19815   4
   9  -2   6 83.6797 4.72651   1
  -9   2   6 80.7180 5.99053   6
   9   2  -6 68.8021 5.73335   5
  -9   2   6 77.1783 7.56843   2
  -9   2  -6 79.3197 6.26294   4
  -9  -2   6 68.9600 5.75575   6
  10   2  -6 207.131 9.15595   5
 -10   2   6 211.232 9.11257   6
 -10   2   6 214.535 11.6125   2
 -10   2  -6 219.473 9.77126   4
 -10  -2   6 197.998 8.79047   6
 -11   2   6 114.792 7.07477   6
  11  -2   6 123.140 5.97750   1
 -11   2   6 107.040 8.97341   2
  11   2  -6 124.531 7.33485   5
 -11   2  -6 113.084 7.52541   4
 -11  -2   6 114.744 6.96614   6
  12  -2   6 609.712 16.4966   1
 -12   2   6 576.811 21.7562   2
 -12   2   6 580.802 17.5242   6
  12   2  -6 587.230 17.9315   5
 -12  -2   6 584.758 17.4119   6
 -12   2  -6 594.790 18.9851   4
  13  -2   6 21.8807 3.80613   1
 -13   2   6 18.6129 6.32099   2
  13   2  -6 27.5651 5.23896   5
 -13   2   6 22.1550 4.90525   6
 -13  -2   6 26.0263 4.97541   6
 -13   2  -6 25.8450 5.29446   4
 -14   2   6 1.91967 5.84852   2
 -14   2   6 7.70997 4.52333   6
  14  -2   6 3.11267 3.41136   1
  14   2  -6 0.97743 4.51660   5
 -14  -2   6 1.09852 4.20179   6
 -14   2  -6 -2.3251 4.35083   4
 -15   2   6 4.90136 6.33844   2
 -15   2   6 8.49882 4.76234   6
  15  -2   6 15.9501 4.05367   1
  15   2  -6 14.4006 5.33191   5
 -15  -2   6 16.6693 4.94241   6
 -15  -2   6 17.4278 4.38914   1
 -15   2  -6 9.73739 4.96073   4
   0  -3   6 -1.9663 2.59087   1
   1   3  -6 33.5367 4.72291   4
  -1  -3   6 25.6582 3.39758   1
   2   3  -6 262.993 10.3791   4
  -2   3   6 254.910 11.6645   2
  -2   3   6 253.633 9.50871   6
  -2  -3   6 269.939 8.61936   1
   2   3   6 235.242 11.3844   2
   2   3   6 258.212 9.57543   6
  -3   3   6 1.40768 3.54714   6
  -3   3   6 7.08694 4.51108   2
   3   3  -6 4.62548 3.77290   4
   3   3   6 3.05694 3.97050   2
  -3  -3   6 9.64605 3.06255   1
  -3  -3   6 6.76473 3.80971   6
  -4   3   6 656.631 18.2635   6
   4  -3   6 631.700 17.3349   1
   4   3  -6 624.714 19.3749   4
  -4   3   6 637.841 22.5181   2
  -4  -3   6 673.842 17.3611   1
  -4   3  -6 627.254 19.5401   4
  -4  -3   6 667.537 18.1712   6
   5   3  -6 14.8297 4.11779   4
  -5   3   6 6.79841 4.63608   2
   5  -3   6 5.68510 2.91557   1
  -5   3   6 8.07306 3.89094   6
  -5  -3   6 15.6218 3.29284   1
  -5   3  -6 12.4911 4.18921   4
  -5  -3   6 12.2444 3.93363   6
  -6   3   6 36.8787 6.17105   2
   6  -3   6 43.0281 4.02735   1
   6   3  -6 37.3025 4.90050   4
  -6   3   6 50.8839 5.17431   6
   6   3  -6 50.9814 5.21459   5
  -6  -3   6 40.9122 3.99816   1
  -6  -3   6 51.1381 5.10687   6
  -6   3  -6 46.4930 5.48287   4
   7   3  -6 58.0639 5.63685   5
  -7   3   6 57.5840 5.41362   6
   7  -3   6 60.6310 4.55075   1
  -7   3   6 58.2682 7.08647   2
  -7  -3   6 55.0165 4.53308   1
  -7  -3   6 54.5620 5.25306   6
  -7   3  -6 58.6225 5.93279   4
   8  -3   6 601.222 17.3093   1
   8   3  -6 633.756 18.6000   5
  -8   3   6 612.865 18.1099   6
  -8   3   6 642.759 22.6336   2
  -8  -3   6 645.944 17.2437   1
  -8   3  -6 637.336 19.6605   4
  -8  -3   6 618.801 17.7938   6
   9  -3   6 35.0214 4.19279   1
   9   3  -6 38.4202 5.34152   5
  -9   3   6 22.3583 6.16993   2
  -9   3   6 36.0264 5.11563   6
  -9  -3   6 38.6327 4.36544   1
  -9   3  -6 39.8188 5.53047   4
  -9  -3   6 37.1842 4.82332   6
  10  -3   6 210.976 8.23290   1
  10   3  -6 204.407 9.52490   5
 -10   3   6 218.260 9.37260   6
 -10   3   6 194.484 11.5230   2
 -10  -3   6 206.392 8.19604   1
 -10   3  -6 198.199 9.87544   4
 -10  -3   6 201.479 8.96537   6
  11   3  -6 55.2722 6.12461   5
 -11   3   6 44.4456 5.51794   6
  11  -3   6 56.4039 4.95379   1
 -11   3  -6 53.0178 6.18514   4
 -11  -3   6 48.9631 4.90647   1
 -11  -3   6 57.4188 5.60237   6
  12   3  -6 123.354 7.85705   5
 -12   3   6 121.207 7.44585   6
  12  -3   6 126.301 6.71311   1
 -12   3   6 111.656 9.44996   2
 -12  -3   6 104.724 7.15047   6
 -12  -3   6 110.556 6.63656   1
 -12   3  -6 121.720 8.07097   4
 -13   3   6 73.0363 6.50755   6
  13   3  -6 66.2806 6.90493   5
 -13   3   6 60.6867 8.47321   2
  13  -3   6 77.1673 5.70398   1
 -13   3  -6 77.9218 7.00882   4
 -13  -3   6 67.0341 5.71644   1
   0   4  -6 74.6108 6.42686   4
   0  -4   6 76.4241 5.33988   1
   1  -4   6 45.5522 4.54723   1
   1   4  -6 49.4797 5.64737   4
  -1   4   6 45.7518 6.43712   2
  -1   4   6 45.2578 5.14951   6
  -1   4  -6 53.0427 5.68436   4
   1   4   6 35.5559 5.94034   2
  -1  -4   6 54.9190 4.76800   1
   2   4  -6 39.2736 5.50702   4
  -2   4   6 21.0600 5.63173   2
  -2   4   6 34.1141 4.73403   6
  -2  -4   6 29.1033 4.15088   1
   2   4   6 27.7224 5.57869   2
   3   4  -6 106.186 7.21210   4
  -3   4   6 109.756 6.36738   6
  -3   4   6 98.3157 8.25892   2
   3  -4   6 99.6253 5.86784   1
  -3   4  -6 100.794 7.24988   4
   3   4   6 98.1503 7.71751   2
  -3  -4   6 102.290 5.89153   1
  -4   4   6 188.039 8.41943   6
  -4   4   6 160.834 10.5873   2
   4   4  -6 184.685 9.14637   4
   4  -4   6 192.326 8.01869   1
  -4   4  -6 189.538 9.38637   4
  -4  -4   6 193.933 7.94866   1
   5  -4   6 11.3167 3.64808   1
  -5   4   6 7.35004 4.10193   6
   5   4  -6 10.1625 4.45752   4
  -5   4   6 5.36790 5.24138   2
  -5   4  -6 9.56687 4.44772   4
  -5  -4   6 14.1331 3.81082   1
  -6   4   6 146.355 10.0863   2
   6  -4   6 152.277 7.21087   1
  -6   4   6 154.809 7.87496   6
  -6   4  -6 147.062 8.55567   4
  -6  -4   6 157.333 7.25674   1
   7   4  -6 -5.1409 4.09747   5
   7  -4   6 -3.8781 3.24171   1
  -7   4   6 1.38351 3.99020   6
  -7   4   6 -5.1184 4.87234   2
  -7   4  -6 2.97882 4.36385   4
  -7  -4   6 -2.2317 3.39680   1
   8   4  -6 77.7599 6.64062   5
  -8   4   6 62.5088 6.02295   6
   8  -4   6 78.5191 5.70091   1
  -8   4   6 67.6927 8.01122   2
  -8  -4   6 66.6851 5.56260   1
  -8   4  -6 69.3323 6.63175   4
   9  -4   6 62.3342 5.46807   1
  -9   4   6 54.7890 5.87581   6
   9   4  -6 47.6897 6.11293   5
  -9   4   6 47.0605 7.41393   2
  -9  -4   6 41.0270 5.08977   1
  -9   4  -6 56.6522 6.29789   4
 -10   4   6 48.9554 7.75876   2
 -10   4   6 53.7176 5.94636   6
  10  -4   6 55.8357 5.42220   1
  10   4  -6 52.8260 6.45601   5
 -10  -4   6 61.0409 5.64098   1
 -10   4  -6 56.4620 6.39059   4
   0  -5   6 -4.9129 3.75208   1
   1   5  -6 114.328 8.13082   4
   0   0   7 -4.5928 3.56627   6
   1   0   7 -1.7644 3.65952   6
  -1   0   7 1.68660 3.86877   6
  -1   0  -7 -5.0851 3.21620   4
  -2   0   7 285.729 13.0293   2
  -2   0  -7 265.696 10.5755   4
  -2   0   7 281.967 10.7863   6
  -3   0   7 1.72343 3.86123   6
  -3   0  -7 5.61469 3.84334   4
  -3   0   7 1.69997 4.74923   2
  -4   0   7 5.69308 4.03508   6
  -4   0   7 4.75247 5.02675   2
  -4   0  -7 1.45710 3.70308   4
  -5   0   7 -4.1311 3.56648   6
  -5   0   7 -1.0858 4.82933   2
  -5   0  -7 3.15559 3.88820   4
  -6   0  -7 231.868 10.0538   4
  -6   0   7 223.619 9.67529   6
  -6   0   7 216.584 12.0419   2
  -7   0   7 2.63036 4.11362   6
  -7   0  -7 0.24263 3.96776   4
  -7   0   7 1.15475 5.37819   2
  -8   0   7 101.352 7.08836   6
  -8   0  -7 108.866 7.32313   4
  -9   0   7 -0.1343 4.15215   6
  -9   0  -7 1.39576 4.16251   4
 -10   0   7 253.536 10.9663   6
 -10   0  -7 289.156 11.8925   4
 -11   0   7 0.49444 4.34366   6
 -11   0  -7 -0.8286 4.41367   4
 -12   0   7 25.3103 5.44487   6
 -12   0  -7 20.4255 5.48929   4
  -1  -1   7 13.3677 4.32472   6
  -2   1   7 41.4883 5.20898   6
  -2   1   7 38.7296 6.07629   2
   2   1  -7 40.2773 4.83857   4
  -2  -1   7 55.5574 5.51960   6
  -3   1   7 40.8985 5.23272   6
  -3   1   7 31.4567 5.91491   2
  -3  -1   7 41.9977 5.23987   6
  -4   1   7 17.2991 5.48431   2
  -4  -1  -7 16.1117 4.21793   4
  -4   1   7 14.3729 4.33425   6
  -4   1  -7 21.0437 4.70883   4
  -4  -1   7 17.1233 4.52118   6
  -5  -1  -7 180.576 8.76168   4
  -5   1   7 178.975 10.5637   2
  -5   1   7 174.467 8.65804   6
  -5   1  -7 186.232 9.00435   4
  -5  -1   7 187.979 8.72040   6
  -6   1   7 35.2562 6.32607   2
  -6  -1  -7 36.1775 5.21393   4
  -6   1   7 53.6461 5.70079   6
  -6   1  -7 50.1175 5.71505   4
  -6  -1   7 52.0285 5.52879   6
  -7   1   7 1.63235 4.07932   6
  -7   1   7 6.45592 5.32250   2
  -7  -1  -7 -5.2988 3.59045   4
  -7   1  -7 9.08108 4.44187   4
  -7  -1   7 -0.7759 3.83284   6
  -8   1   7 10.0309 5.65156   2
  -8   1   7 13.5128 4.66580   6
  -8  -1  -7 19.1418 4.73739   4
  -8   1  -7 11.5848 4.56082   4
  -8  -1   7 8.31093 4.42746   6
  -9   1   7 39.6796 5.56437   6
  -9   1   7 37.1181 6.92259   2
  -9  -1  -7 39.9266 5.51794   4
  -9   1  -7 32.3283 5.49447   4
  -9  -1   7 35.5347 5.38338   6
 -10   1   7 38.1491 7.21331   2
 -10  -1  -7 42.0595 5.87892   4
 -10   1   7 49.6368 5.85537   6
 -10   1  -7 51.1331 6.19310   4
 -10  -1   7 35.7681 5.62755   6
 -11   1   7 43.5589 5.91882   6
 -11  -1  -7 38.3811 5.98766   4
 -11   1   7 48.2344 7.73558   2
 -11  -1   7 39.9767 5.76407   6
 -11   1  -7 34.6508 5.90024   4
   0   2  -7 -2.5416 3.66812   4
   0   2   7 0.50603 4.42628   2
   0   2   7 3.87545 4.07487   6
  -1   2   7 31.3036 5.00767   6
  -1   2   7 32.8701 5.80209   2
   1   2  -7 36.0454 5.04368   4
   1   2   7 30.8323 5.01582   6
  -1   2  -7 39.5400 5.22243   4
   2   2  -7 118.625 7.10520   4
  -2   2   7 101.681 8.18012   2
  -2   2   7 102.112 6.87414   6
   2   2   7 102.032 6.86798   6
  -2   2  -7 106.837 7.04113   4
  -2  -2   7 110.662 7.07322   6
   3   2  -7 130.838 7.48213   4
  -3   2   7 119.429 8.93953   2
  -3   2   7 126.270 7.49467   6
  -3  -2   7 140.943 7.79743   6
  -3   2  -7 128.193 7.70159   4
  -4   2   7 53.5510 6.95050   2
  -4   2   7 54.9692 5.70705   6
   4   2  -7 75.7663 5.97154   4
  -4   2  -7 58.3824 6.15847   4
  -4  -2   7 68.3250 6.08448   6
  -5   2   7 466.545 18.4777   2
   5   2  -7 470.496 15.4680   4
  -5   2   7 482.519 15.2078   6
  -5   2  -7 496.777 16.3941   4
  -5  -2   7 454.776 15.0367   6
  -6   2   7 68.6747 7.76437   2
  -6   2   7 72.7009 6.36029   6
  -6   2  -7 80.4056 6.75561   4
  -6  -2   7 76.0950 6.38879   6
  -7   2   7 22.3867 4.98640   6
   7   2  -7 15.0216 4.50331   5
  -7   2   7 7.74137 5.52106   2
  -7  -2   7 22.7693 4.89801   6
  -7   2  -7 19.6471 5.01978   4
  -8  -2  -7 104.451 7.53624   4
  -8   2   7 98.4492 8.76394   2
  -8   2   7 94.6175 7.05611   6
   8   2  -7 85.8178 6.69057   5
  -8  -2   7 110.597 7.09334   6
  -8   2  -7 98.1174 7.51205   4
  -9   2   7 11.7545 6.08028   2
   9   2  -7 17.6433 4.90923   5
  -9   2   7 14.8096 4.88529   6
  -9  -2   7 16.0001 4.82886   6
  -9   2  -7 25.9609 5.45651   4
  10   2  -7 16.0219 4.94351   5
   1   3  -7 2.76107 4.29594   4
   2   3  -7 106.452 7.47995   4
  -2   3   7 108.881 8.79804   2
  -2   3   7 117.788 7.30283   6
  -3   3   7 30.8101 5.18683   6
  -3   3   7 32.1192 6.45664   2
   3   3  -7 33.3091 5.14824   5
   3   3  -7 37.3985 5.47225   4
   4   3  -7 16.6318 4.97821   4
  -4   3   7 18.8711 4.77322   6
   4   3  -7 19.7888 4.75161   5
  -4   3   7 16.1923 5.80056   2
  -4   3  -7 20.9439 5.17505   4
  -4  -3   7 23.1372 4.95370   6
  -5   3   7 123.000 7.71799   6
   5   3  -7 125.795 7.94332   4
  -5   3   7 121.884 9.50946   2
   5   3  -7 123.988 7.63197   5
  -5   3  -7 117.569 8.08269   4
  -5  -3   7 116.200 7.46251   6
  -6   3   7 186.436 11.5391   2
  -6   3   7 201.025 9.46830   6
   6   3  -7 183.487 9.42917   4
   6   3  -7 190.483 9.35532   5
  -6  -3   7 190.594 9.19754   6
  -6   3  -7 216.622 10.2715   4
   0   0   0    0.00    0.00   0
;
_shelx_res_checksum     97415
_shelx_res_file
;
TITL m141b
CELL 0.71073 19.81086 5.93136 6.09199 90.0 90.0 90.0
ZERR       4  0.00146 0.00043 0.00039  0.0  0.0  0.0
LATT  -1
SYMM -x, -y, z+0.5
SYMM 0.5-x, y+0.5, z+0.5
SYMM x+0.5, 0.5-y, z
SFAC C H Mg O
UNIT 12 32 4 28
TEMP -123
L.S. 5
FMAP 2
PLAN -20
ACTA
BOND $H
CONF
EQIV $1 2-x, 1-y, z+0.5
EQIV $2 x, y+1, z
EQIV $3 1.5-x, y-0.5, z+0.5
EQIV $4 1.5-x, y-0.5, z-0.5
EQIV $5 1.5-x, y+0.5, z+0.5
HTAB O5 O2_$1
HTAB O5 O2_$2
HTAB O6 O4_$3
HTAB O6 O7_$4
HTAB O7 O3_$5
HTAB O7 O1_$2
WGHT    0.040800    0.047600
FVAR       1.07556
MG1   3    0.839009    0.754685    0.461142    11.00000    0.01252    0.01341 =
         0.00530    0.00037    0.00009    0.00004
O1    4    0.879010    0.445643    0.370166    11.00000    0.01907    0.01528 =
         0.00969    0.00159    0.00402    0.00157
O2    4    0.952952    0.226437    0.199358    11.00000    0.01916    0.01988 =
         0.01822    0.00218    0.00620    0.00550
O3    4    0.830043    0.684795   -0.213578    11.00000    0.02248    0.02288 =
         0.00527    0.00119   -0.00137    0.00006
O4    4    0.833778    0.812610    0.126499    11.00000    0.01751    0.01865 =
         0.00724    0.00093    0.00018    0.00330
O5    4    0.932417    0.895265    0.490688    11.00000    0.01634    0.02320 =
         0.02450    0.01029   -0.00700   -0.00335
H1O   2    0.970360    0.837668    0.553786    11.00000    0.03757
H2O   2    0.936520    1.015687    0.416790    11.00000    0.03657
O6    4    0.739074    0.656242    0.434166    11.00000    0.01755    0.02252 =
         0.00845    0.00180   -0.00144   -0.00622
H3O   2    0.715504    0.558161    0.493879    11.00000    0.02330
H4O   2    0.727219    0.640800    0.322387    11.00000    0.04098
O7    4    0.802407    1.090290    0.492873    11.00000    0.01428    0.01456 =
         0.01310    0.00081    0.00124   -0.00064
H5O   2    0.765636    1.115049    0.420695    11.00000    0.02368
H6O   2    0.827668    1.188750    0.471087    11.00000    0.02309
C1    1    0.917387    0.399039    0.209483    11.00000    0.01221    0.01578 =
         0.01038    0.00107   -0.00038   -0.00114
C2    1    0.921799    0.561378    0.013829    11.00000    0.01688    0.02534 =
         0.01098    0.00608    0.00456    0.00530
AFIX  23
H2A   2    0.959489    0.667771    0.039448    11.00000   -1.20000
H2B   2    0.932581    0.473475   -0.119792    11.00000   -1.20000
AFIX   0
C3    1    0.857804    0.696016   -0.027544    11.00000    0.01443    0.01642 =
         0.00645    0.00303    0.00177   -0.00144
HKLF 4
REM  m141b
REM R1 =  0.0234 for    1533 Fo > 4sig(Fo)  and  0.0250 for all    1603 data
REM    124 parameters refined using      1 restraints
END
WGHT      0.0398      0.0529
REM Highest difference peak  0.248,  deepest hole -0.216,  1-sigma level  0.050
Q1    1   0.8363  0.9019  0.4636  11.00000  0.05    0.25
Q2    1   0.8906  0.6219  0.0001  11.00000  0.05    0.22
Q3    1   0.8800  0.8724  0.4655  11.00000  0.05    0.21
Q4    1   0.8401  0.8215  0.8068  11.00000  0.05    0.20
Q5    1   0.8702  0.5776  0.3838  11.00000  0.05    0.19
Q6    1   0.9169  0.4865  0.1165  11.00000  0.05    0.18
Q7    1   0.8409  0.6087  0.4489  11.00000  0.05    0.18
Q8    1   0.8316  0.6811  0.1199  11.00000  0.05    0.18
Q9    1   0.7775  0.7379  0.4566  11.00000  0.05    0.17
Q10   1   0.7518  0.7859  0.4393  11.00000  0.05    0.16
Q11   1   0.9370  0.7840  0.4876  11.00000  0.05    0.16
Q12   1   0.9377  0.0871  0.1946  11.00000  0.05    0.15
Q13   1   0.9538  0.3399  0.2166  11.00000  0.05    0.15
Q14   1   0.9309  0.2559  0.1899  11.00000  0.05    0.15
Q15   1   0.8705  0.3336  0.3983  11.00000  0.05    0.15
Q16   1   0.8473  1.0632  0.4902  11.00000  0.05    0.15
Q17   1   0.7406  0.4993  0.4172  11.00000  0.05    0.14
Q18   1   0.8245  0.9559  0.1062  11.00000  0.05    0.14
Q19   1   0.9419  0.7591  0.0794  11.00000  0.05    0.13
Q20   1   0.8006  0.4475 -0.1078  11.00000  0.05    0.11
;
_shelxl_version_number        2.013
data_global
_journal_date_recd_electronic     2013-11-14
_journal_date_accepted     2013-12-19
_journal_name_full     'Acta Crystallographica, Section E'
_journal_year     2014
_journal_volume     70
_journal_issue      1
_journal_page_first     m25
_journal_page_last     m26
_journal_paper_category     QM
_journal_paper_doi     10.1107/S1600536813034193
_journal_coeditor_code     KJ2236
_publ_contact_author_name     'Martin Lutz'
_publ_contact_author_address
; Bijvoet Center for Biomolecular Research
  Crystal and Structural Chemistry
  Faculty of Science
  Utrecht University
  Padualaan 8
  3584 CH Utrecht
  The Netherlands
;
_publ_contact_author_email     'm.lutz@uu.nl'
_publ_contact_author_fax     '[+31] 30 2533940'
_publ_contact_author_phone     '[+31] 30 2533902'
_publ_section_title
;
<i>catena</i>-Poly[[triaquamagnesium]-\m~2~-malonato]
;
loop_
    _publ_author_name
    _publ_author_address
    'de Klijn, Tim'
;  Bijvoet Center for Biomolecular Research
   Crystal and Structural Chemistry
   Faculty of Science
   Utrecht University
   Padualaan 8
   3584 CH Utrecht
   The Netherlands
;
    'Lutz, Martin'
;  Bijvoet Center for Biomolecular Research
   Crystal and Structural Chemistry
   Faculty of Science
   Utrecht University
   Padualaan 8
   3584 CH Utrecht
   The Netherlands
;
