# Supplementary material for: catena-Poly[[tri­aqua­magnesium]-μ2-malonato]
Source: Acta Crystallogr Sect E Struct Rep Online. 2013 Dec 24;70(Pt 1):m25–6. doi: 10.1107/S1600536813034193 (PMC3914059; doi:10.1107/S1600536813034193)
Supplement: Supplementary file 2 [file e-70-00m25-Isup2.hkl]

#
# h,k,l, Fc-squared, Fo-squared, sigma(Fo-squared), status flag
#
data_I
_shelx_title ' m141b'
_shelx_refln_list_code          4
_shelx_F_calc_maximum       89.59
_exptl_crystal_F_000       376.00
_reflns_d_resolution_high  0.7693

loop_
 _space_group_symop_operation_xyz
 'x, y, z'
 '-x, -y, z+1/2'
 '-x+1/2, y+1/2, z+1/2'
 'x+1/2, -y+1/2, z'

_cell_length_a    19.8109
_cell_length_b     5.9314
_cell_length_c     6.0920
_cell_angle_alpha  90.000
_cell_angle_beta   90.000
_cell_angle_gamma  90.000

_shelx_F_squared_multiplier     1.000

loop_
 _refln_index_h
 _refln_index_k
 _refln_index_l
 _refln_F_squared_calc
 _refln_F_squared_meas
 _refln_F_squared_sigma
 _refln_observed_status
   2   0  -7        236.08        229.67         9.14 o
   4   0  -7          4.12          1.26         3.20 o
   6   0  -7        189.59        200.43         8.69 o
   8   0  -7         97.70         94.11         6.33 o
  10   0  -7        229.13        249.95        10.28 o
  12   0  -7         21.29         17.66         4.75 o
   2   1  -7         35.12         34.82         4.18 o
   4   1  -7         14.50         16.11         2.72 o
   5   1  -7        161.65        158.51         5.43 o
   6   1  -7         40.67         37.73         6.03 o
   7   1  -7          1.25          0.98         6.22 o
   8   1  -7          9.18         13.70         3.27 o
   9   1  -7         31.52         31.56         3.37 o
  10   1  -7         36.52         40.46         3.92 o
  11   1  -7         36.32         31.62         3.63 o
   1   2  -7         25.86         32.69         3.14 o
   2   2  -7         91.88         97.67         5.09 o
   3   2  -7        110.09        112.00         4.64 o
   4   2  -7         46.14         59.18         7.51 o
   5   2  -7        408.81        417.72        11.36 o
   6   2  -7         65.60         69.50         5.84 o
   7   2  -7         16.14         15.04         2.90 o
   8   2  -7         91.16         82.94         4.24 o
   9   2  -7         14.78         19.16         3.59 o
  10   2  -7         14.66         13.85         4.27 o
   1   3  -7          0.55          2.39         3.71 o
   2   3  -7         99.52         92.02         6.47 o
   3   3  -7         29.71         30.56         3.24 o
   4   3  -7         18.93         16.66         2.48 o
   5   3  -7        102.30        106.02         3.93 o
   6   3  -7        175.29        170.05         8.02 o
   0   0  -6       1045.28       1069.94        28.37 o
   2   0  -6       1188.12       1197.87        22.26 o
   4   0  -6        214.57        228.62         8.65 o
   6   0  -6       1652.15       1673.51        43.25 o
   8   0  -6        305.04        288.86         7.95 o
  10   0  -6        541.90        531.09        11.33 o
  12   0  -6        844.12        846.65        26.57 o
  14   0  -6        172.05        163.40         8.08 o
  16   0  -6        219.56        210.28         9.45 o
   2   1  -6       1677.29       1648.40        24.17 o
   3   1  -6         30.61         32.16         1.76 o
   4   1  -6        324.51        331.30         5.30 o
   5   1  -6        126.18        127.18         3.00 o
   6   1  -6         40.49         41.13         2.93 o
   7   1  -6         62.36         60.45         3.34 o
   8   1  -6       1112.67       1089.34        20.29 o
   9   1  -6         42.96         40.69         3.06 o
  10   1  -6        407.87        400.17         9.19 o
  11   1  -6         14.37         17.67         2.94 o
  12   1  -6        160.56        150.07         5.35 o
  13   1  -6         42.53         37.55         2.81 o
  14   1  -6        283.22        275.65         9.87 o
  15   1  -6         37.56         39.94         3.03 o
  16   1  -6        127.13        127.04         4.40 o
   0   2  -6       1295.02       1287.24        33.44 o
   1   2  -6        122.98        132.31         4.58 o
   2   2  -6        302.23        301.28         7.46 o
   3   2  -6          2.13          3.22         2.09 o
   4   2  -6        664.37        650.04        10.65 o
   5   2  -6         45.27         43.86         2.46 o
   6   2  -6        539.06        538.42         9.06 o
   7   2  -6        132.23        127.47         5.10 o
   8   2  -6          9.43          7.62         2.65 o
   9   2  -6         67.32         63.94         4.55 o
  10   2  -6        188.47        184.19         5.78 o
  11   2  -6        100.99        103.07         4.95 o
  12   2  -6        535.83        510.72        11.27 o
  13   2  -6         20.24         23.12         3.22 o
  14   2  -6          0.73         -0.61         2.71 o
  15   2  -6         12.48         10.36         3.14 o
   1   3  -6         26.13         28.99         4.08 o
   2   3  -6        223.40        227.34         8.97 o
   3   3  -6          6.88          4.00         3.26 o
   4   3  -6        570.75        541.11        11.89 o
   5   3  -6         13.45         11.91         2.54 o
   6   3  -6         41.27         39.17         3.03 o
   7   3  -6         50.75         50.42         3.53 o
   8   3  -6        558.12        549.30        11.68 o
   9   3  -6         33.25         33.81         3.32 o
  10   3  -6        185.12        174.15         5.93 o
  11   3  -6         43.85         46.83         3.76 o
  12   3  -6        108.27        105.95         4.87 o
  13   3  -6         58.62         62.66         5.03 o
   0   4  -6         61.43         64.50         5.56 o
   1   4  -6         40.12         44.36         3.46 o
   2   4  -6         30.77         33.95         4.76 o
   3   4  -6         90.78         89.53         4.42 o
   4   4  -6        161.96        161.72         5.66 o
   5   4  -6         11.13          8.53         2.72 o
   6   4  -6        144.51        127.12         7.40 o
   7   4  -6          0.10         -1.04         3.51 o
   8   4  -6         59.67         63.78         4.06 o
   9   4  -6         46.49         45.32         3.87 o
  10   4  -6         47.67         47.30         3.93 o
   1   5  -6        100.10         98.83         7.03 o
   2   0  -5         79.81         87.97         3.01 o
   4   0  -5        543.68        565.05        11.90 o
   6   0  -5        162.04        175.66         4.46 o
   8   0  -5         52.85         54.50         3.90 o
  10   0  -5        443.23        463.76        13.31 o
  12   0  -5          2.11          2.77         3.00 o
  14   0  -5         71.34         64.88         5.34 o
  16   0  -5         41.25         34.38         4.79 o
  18   0  -5        150.95        166.54         8.38 o
   1   1  -5        733.57        748.63        11.48 o
   2   1  -5        349.17        363.16         5.35 o
   3   1  -5        214.98        220.49         5.03 o
   4   1  -5         24.03         21.44         1.35 o
   5   1  -5        127.27        128.14         3.48 o
   6   1  -5         18.33         16.12         1.34 o
   7   1  -5          0.32          0.97         1.13 o
   8   1  -5         89.09         90.84         2.41 o
   9   1  -5        204.61        206.84         4.41 o
  10   1  -5        246.47        248.49         5.08 o
  11   1  -5        137.12        132.18         5.85 o
  12   1  -5         92.58         99.52         3.32 o
  13   1  -5         66.03         68.78         2.97 o
  14   1  -5          2.39          1.38         1.89 o
  15   1  -5         32.05         31.67         3.41 o
  16   1  -5         34.80         39.95         2.86 o
  17   1  -5        122.85        130.96         5.24 o
  18   1  -5        175.89        172.02         6.17 o
  19   1  -5          9.63          6.34         3.18 o
   1   2  -5         80.07         87.19         3.36 o
   2   2  -5        114.25        125.99         5.66 o
   3   2  -5          2.77          0.51         1.67 o
   4   2  -5         62.65         60.46         2.99 o
   5   2  -5          7.05          9.68         1.59 o
   6   2  -5        242.21        238.59         4.84 o
   7   2  -5         40.73         39.82         2.18 o
   8   2  -5        158.94        157.96         6.15 o
   9   2  -5        436.02        412.78         7.28 o
  10   2  -5         14.89         13.20         1.90 o
  11   2  -5         27.14         26.45         3.10 o
  12   2  -5          0.18          0.83         1.77 o
  13   2  -5        190.09        172.55         5.17 o
  14   2  -5        196.52        190.36         5.98 o
  15   2  -5         20.95         20.78         3.22 o
  16   2  -5         29.11         31.36         2.75 o
  17   2  -5         37.85         42.23         3.03 o
  18   2  -5         45.10         44.18         3.19 o
   1   3  -5        291.58        299.15        10.21 o
   2   3  -5        101.32         99.16         5.42 o
   3   3  -5         66.25         56.65         3.11 o
   4   3  -5         73.20         67.26         3.32 o
   5   3  -5        127.96        118.28         4.29 o
   6   3  -5        328.17        326.13         7.72 o
   7   3  -5        112.01        106.93         4.17 o
   8   3  -5        167.16        157.28         5.03 o
   9   3  -5         14.74         11.16         2.45 o
  10   3  -5         34.97         31.62         2.96 o
  11   3  -5        164.68        163.90         5.35 o
  12   3  -5        155.91        155.86         5.33 o
  13   3  -5         99.89        101.85         4.47 o
  14   3  -5         36.70         39.03         3.45 o
  15   3  -5         43.71         43.57         2.95 o
  16   3  -5        190.70        193.68         6.12 o
  17   3  -5          1.25          2.29         2.46 o
   1   4  -5        178.47        180.12         5.49 o
   2   4  -5         90.93         98.24         5.70 o
   3   4  -5        420.17        421.41        13.40 o
   4   4  -5        239.08        245.25         6.61 o
   5   4  -5         80.06         81.65         6.30 o
   6   4  -5        101.46        101.92         6.11 o
   7   4  -5         99.05        105.01         6.14 o
   8   4  -5        178.32        173.37         8.00 o
   9   4  -5         80.86         80.15         4.05 o
  10   4  -5         47.01         48.55         5.74 o
  11   4  -5         58.62         60.74         3.90 o
  12   4  -5         25.91         26.10         3.29 o
  13   4  -5         54.60         62.18         4.08 o
  14   4  -5        349.46        364.51         9.18 o
   1   5  -5          0.31          2.72         3.56 o
   2   5  -5         12.16         11.48         3.93 o
   3   5  -5         81.65         88.01         6.15 o
   4   5  -5        337.05        339.09        12.08 o
   5   5  -5        346.21        336.63        12.23 o
   6   5  -5        309.97        323.73        11.73 o
   7   5  -5          8.03         10.73         4.00 o
   8   5  -5         28.27         32.79         4.78 o
   9   5  -5        159.90        148.85         7.94 o
  10   5  -5         97.25         95.52         4.77 o
   0   0  -4       4516.30       4888.76       117.88 o
   2   0  -4         66.19         68.03         2.20 o
   4   0  -4          4.92          6.61         1.03 o
   6   0  -4         27.11         25.87         1.57 o
   8   0  -4       1310.13       1365.93        32.39 o
  10   0  -4        874.32        915.68        22.94 o
  12   0  -4        344.57        351.33        10.74 o
  14   0  -4        335.80        311.29        10.63 o
  16   0  -4        117.65        110.78         6.26 o
  18   0  -4        157.56        161.85         7.68 o
  20   0  -4        191.08        191.77         9.02 o
  22   0  -4         21.14         13.69         4.89 o
   1   1  -4         72.33         71.90         2.01 o
   2   1  -4        357.69        381.28         6.47 o
   3   1  -4         56.11         54.81         3.80 o
   4   1  -4        402.48        411.46         5.01 o
   5   1  -4         69.07         62.39         1.70 o
   6   1  -4        819.41        853.13        10.82 o
   7   1  -4         41.17         44.46         1.57 o
   8   1  -4        416.19        418.23         6.84 o
   9   1  -4        140.89        143.64         3.34 o
  10   1  -4         58.33         48.44         2.63 o
  11   1  -4         84.53         82.17         4.15 o
  12   1  -4        246.78        239.60         5.84 o
  13   1  -4        337.31        323.98         8.75 o
  14   1  -4        123.97        117.87         4.30 o
  15   1  -4        214.58        211.77         5.89 o
  16   1  -4         76.06         74.23         3.82 o
  17   1  -4        133.32        130.39         4.94 o
  18   1  -4        104.94        109.59         6.07 o
  19   1  -4          7.26         11.01         3.17 o
  20   1  -4        242.79        247.73         7.29 o
   0   2  -4       1165.73       1250.71        31.80 o
   1   2  -4        637.40        672.29        18.05 o
   2   2  -4         11.83         15.61         1.84 o
   3   2  -4        303.56        306.30        10.76 o
   4   2  -4        307.25        323.58         5.47 o
   5   2  -4        692.37        702.07        10.59 o
   6   2  -4        364.99        347.33         5.85 o
   7   2  -4        233.78        221.99         4.35 o
   8   2  -4        211.53        200.12         4.11 o
   9   2  -4        313.94        322.68         5.74 o
  10   2  -4        822.30        809.91        12.31 o
  11   2  -4         98.31        101.10         3.04 o
  12   2  -4         47.10         49.08         2.42 o
  13   2  -4         27.55         29.43         2.18 o
  14   2  -4         24.02         25.04         2.17 o
  15   2  -4         74.41         74.24         3.04 o
  16   2  -4         90.38         92.84         3.44 o
  17   2  -4          7.67          5.40         2.59 o
  18   2  -4        126.28        126.48         4.51 o
  19   2  -4         54.89         55.22         3.48 o
  20   2  -4         55.73         55.77         3.32 o
  21   2  -4         19.85         25.79         3.05 o
   1   3  -4        100.47        108.64         3.63 o
   2   3  -4        280.07        273.43         7.03 o
   3   3  -4        452.50        445.29        14.92 o
   4   3  -4       1131.90       1134.02        21.01 o
   5   3  -4        111.96        114.26         3.78 o
   6   3  -4        103.25         98.76         3.35 o
   7   3  -4        280.33        271.90         7.18 o
   8   3  -4         92.71         90.05         3.42 o
   9   3  -4         63.79         65.93         2.55 o
  10   3  -4        188.59        182.47         4.21 o
  11   3  -4          4.57          6.97         1.75 o
  12   3  -4         45.98         43.97         2.46 o
  13   3  -4         10.36         11.86         2.34 o
  14   3  -4        464.07        460.70        10.00 o
  15   3  -4        186.25        183.60         4.68 o
  16   3  -4         62.13         58.60         3.10 o
  17   3  -4        174.02        186.86         4.96 o
  18   3  -4        215.72        209.30         5.42 o
  19   3  -4          2.29          2.61         2.42 o
   0   4  -4        110.11        107.63         5.59 o
   1   4  -4         10.25          9.74         2.99 o
   2   4  -4         24.53         22.20         3.42 o
   3   4  -4         14.34         12.88         3.06 o
   4   4  -4        130.59        122.32         4.23 o
   5   4  -4        249.80        245.94         9.03 o
   6   4  -4        681.72        691.91        19.17 o
   7   4  -4        257.67        243.99         9.01 o
   8   4  -4         99.69        102.49         5.67 o
   9   4  -4         53.85         51.34         4.57 o
  10   4  -4        296.30        306.25         7.46 o
  11   4  -4        332.96        324.60         6.32 o
  12   4  -4         36.06         32.71         2.50 o
  13   4  -4         75.32         74.22         6.51 o
  14   4  -4         28.52         29.52         3.34 o
  15   4  -4         26.21         23.39         2.59 o
  16   4  -4        243.14        239.93         5.74 o
  17   4  -4         97.99         96.28         4.19 o
   1   5  -4        120.47        114.89         6.36 o
   2   5  -4        310.05        302.87        10.89 o
   3   5  -4        248.09        267.84         7.12 o
   4   5  -4        310.84        324.57        10.14 o
   5   5  -4         72.55         87.63         5.46 o
   6   5  -4        140.03        147.11         7.02 o
   7   5  -4         19.85         19.52         3.90 o
   8   5  -4         74.59         69.33         5.39 o
   9   5  -4         98.22         94.74         6.10 o
  10   5  -4         23.91         25.26         4.17 o
  11   5  -4         16.43         15.89         2.88 o
  12   5  -4         26.04         25.59         3.21 o
  13   5  -4          5.40          7.00         2.86 o
  14   5  -4        265.71        268.86         9.10 o
   0   6  -4        420.93        453.34        16.79 o
   1   6  -4        133.01        141.25         7.61 o
   5   6  -4         28.49         26.88         4.68 o
   6   6  -4        167.24        171.40         8.32 o
   7   6  -4          2.02          2.62         3.75 o
   8   6  -4        297.98        302.18        11.41 o
   9   6  -4          1.27         -2.14         3.73 o
   2   0  -3       4029.45       4760.99        80.95 o
   4   0  -3       2581.19       2801.57        85.76 o
   6   0  -3       2413.85       2641.29        74.86 o
   8   0  -3       2148.05       2239.27        62.17 o
  10   0  -3       3412.88       3679.64        85.49 o
  12   0  -3         60.31         55.02         3.81 o
  14   0  -3        249.01        267.24         8.87 o
  16   0  -3        326.99        338.33        10.52 o
  18   0  -3        154.21        151.08         7.12 o
  20   0  -3       1205.59       1307.38        32.76 o
  22   0  -3        190.17        190.99         9.04 o
   0   1  -3       4655.80       5147.24        86.44 o
   1   1  -3        987.25       1120.09        13.83 o
   2   1  -3        979.53       1085.91        11.94 o
   3   1  -3        560.68        606.93         6.15 o
   4   1  -3        428.14        433.80         5.00 o
   5   1  -3          1.07          1.78         0.64 o
   6   1  -3       1219.91       1306.81        16.62 o
   7   1  -3        160.95        168.28         2.38 o
   8   1  -3        380.88        406.84         6.30 o
   9   1  -3        274.96        258.70         4.48 o
  10   1  -3       1223.85       1277.75        17.82 o
  11   1  -3         34.49         29.86         3.40 o
  12   1  -3       2367.16       2493.28        41.07 o
  13   1  -3        212.51        222.42         5.41 o
  14   1  -3        253.70        255.38         6.13 o
  15   1  -3        130.89        125.99         4.23 o
  16   1  -3        254.66        250.96         6.33 o
  17   1  -3        127.82        135.14         9.10 o
  18   1  -3        874.78        926.77        16.91 o
  19   1  -3         28.47         30.54         3.18 o
  20   1  -3        136.21        136.64         5.20 o
   1   2  -3        239.63        308.99         8.63 o
   2   2  -3       1580.28       1701.85        42.47 o
   3   2  -3        179.89        171.46         4.57 o
   4   2  -3       1055.61       1069.01        12.49 o
   5   2  -3        483.18        537.94         6.21 o
   6   2  -3         27.35         25.79         1.31 o
   7   2  -3        136.97        135.28         3.27 o
   8   2  -3       1338.65       1396.00        16.84 o
   9   2  -3        224.46        201.31         3.77 o
  10   2  -3       1148.09       1151.95        16.54 o
  11   2  -3        288.48        270.39         5.08 o
  12   2  -3         13.05         12.31         1.60 o
  13   2  -3        918.05        920.11        13.76 o
  14   2  -3        794.26        795.28        12.23 o
  15   2  -3         14.74         14.35         2.80 o
  16   2  -3        496.40        501.78         8.58 o
  17   2  -3        100.56         97.11         4.94 o
  18   2  -3         56.51         53.56         2.85 o
  19   2  -3         55.33         56.38         3.76 o
  20   2  -3        437.66        453.92        10.14 o
  21   2  -3         43.00         49.79         3.92 o
  22   2  -3        232.62        231.51         5.75 o
   0   3  -3        901.40        926.33        16.31 o
   1   3  -3         29.31         25.16         1.55 o
   2   3  -3        763.18        774.97         8.75 o
   3   3  -3        252.44        274.79         3.65 o
   4   3  -3        214.72        204.55         2.93 o
   5   3  -3        301.65        297.03         5.00 o
   6   3  -3       1290.29       1272.90        16.71 o
   7   3  -3        208.57        191.54         3.30 o
   8   3  -3        299.41        291.50         6.31 o
   9   3  -3         36.03         32.72         1.90 o
  10   3  -3        230.07        229.59         4.56 o
  11   3  -3         48.38         44.60         3.15 o
  12   3  -3        690.59        687.59        14.59 o
  13   3  -3        103.97         93.60         3.05 o
  14   3  -3         98.75         97.95         3.21 o
  15   3  -3         58.49         66.06         2.86 o
  16   3  -3        328.29        340.36         6.53 o
  17   3  -3         15.40         17.39         2.25 o
  18   3  -3        276.72        271.94         5.91 o
  19   3  -3         11.64         11.77         2.37 o
  20   3  -3          3.85          5.80         2.30 o
  21   3  -3         33.28         38.63         5.42 o
   1   4  -3         30.11         32.23         3.30 o
   2   4  -3        156.62        166.24         6.42 o
   3   4  -3        467.07        450.75        11.76 o
   4   4  -3        270.47        250.78         4.85 o
   5   4  -3         92.91         81.14         2.95 o
   6   4  -3         68.96         64.07         2.36 o
   7   4  -3        383.43        371.33         6.59 o
   8   4  -3        499.28        504.71         9.94 o
   9   4  -3        133.45        127.09         4.10 o
  10   4  -3         36.73         37.93         2.70 o
  11   4  -3         72.68         74.04         4.12 o
  12   4  -3         40.69         43.63         2.77 o
  13   4  -3        223.71        218.77         4.91 o
  14   4  -3        396.23        401.88         7.34 o
  15   4  -3          8.12          5.83         2.01 o
  16   4  -3        275.28        272.43         5.87 o
  17   4  -3         20.82         22.81         2.51 o
  18   4  -3         77.68         83.06         3.62 o
  19   4  -3         11.14         12.42         3.31 o
   0   5  -3          4.71          7.86         3.01 o
   1   5  -3          5.17          8.13         1.79 o
   2   5  -3         64.22         62.35         3.37 o
   3   5  -3         33.36         29.41         2.87 o
   4   5  -3        208.59        219.42         8.84 o
   5   5  -3        148.55        153.96         4.95 o
   6   5  -3        313.71        317.87         7.61 o
   7   5  -3          0.62          4.85         2.95 o
   8   5  -3        191.31        180.21         7.09 o
   9   5  -3        190.72        197.72         5.53 o
  10   5  -3         36.26         33.16         3.46 o
  11   5  -3         34.11         34.06         2.85 o
  12   5  -3          9.93         10.56         2.08 o
  13   5  -3         10.68         13.86         2.24 o
  14   5  -3         16.73         14.79         2.32 o
  15   5  -3         24.05         26.41         2.62 o
  16   5  -3        133.38        141.14         6.63 o
  17   5  -3         78.32         82.46         7.64 o
   1   6  -3         61.89         70.75         6.24 o
   2   6  -3        137.26        137.98         8.11 o
   3   6  -3         68.67         66.77         6.25 o
   4   6  -3         66.67         71.78         3.99 o
   5   6  -3         38.05         36.24         3.31 o
   6   6  -3         69.61         69.63         5.19 o
   7   6  -3         47.07         43.87         4.86 o
   8   6  -3         10.38          7.90         3.63 o
   9   6  -3          0.59          1.93         3.42 o
  10   6  -3         35.70         43.22         4.81 o
  11   6  -3         12.60         22.76         4.31 o
  12   6  -3         60.14         65.54         5.05 o
   0   7  -3         48.94         59.44         6.69 o
   1   7  -3        134.89        151.67         6.49 o
   2   7  -3         32.43         35.58         4.24 o
   3   7  -3         67.15         79.99         5.22 o
   4   7  -3         71.35         77.30         5.22 o
   0   0  -2       8026.34       8644.27       206.89 o
   2   0  -2       2970.13       3197.59        53.65 o
   4   0  -2        201.69        224.51         3.42 o
   6   0  -2         24.30         26.48         1.22 o
   8   0  -2       1419.38       1510.42        20.84 o
  10   0  -2        221.46        193.55         4.62 o
  12   0  -2        325.41        306.27         5.16 o
  14   0  -2        620.48        601.00        11.30 o
  16   0  -2         80.17         78.06         5.08 o
  18   0  -2         66.91         62.76         4.76 o
  20   0  -2         46.61         51.18         4.72 o
  22   0  -2        574.73        584.72        17.48 o
  24   0  -2         61.96         68.12         6.18 o
   1   1  -2        674.08        721.97         7.75 o
   2   1  -2       2097.22       2131.78        22.60 o
   3   1  -2        949.99       1058.65        10.36 o
   4   1  -2       2057.50       2288.87        21.96 o
   5   1  -2        426.74        456.48         4.81 o
   6   1  -2         68.06         66.97         1.53 o
   7   1  -2       1300.76       1288.46        12.48 o
   8   1  -2       1368.09       1299.94        12.63 o
   9   1  -2         17.28         19.33         1.19 o
  10   1  -2        403.17        388.60         4.28 o
  11   1  -2         67.37         62.15         1.36 o
  12   1  -2        819.66        825.58         9.28 o
  13   1  -2        181.59        180.47         2.86 o
  14   1  -2         88.52         81.13         2.20 o
  15   1  -2         31.09         30.14         1.64 o
  16   1  -2         38.31         35.76         2.11 o
  17   1  -2         69.60         73.54         3.35 o
  18   1  -2        362.46        365.54         6.76 o
  19   1  -2         26.46         30.08         4.75 o
  20   1  -2         82.76         93.09         4.14 o
  21   1  -2         68.99         67.39         5.08 o
  24   1  -2         19.12         29.01         3.91 o
   0   2  -2        118.75        163.01         5.14 o
   1   2  -2       1318.28       1236.35        41.97 o
   2   2  -2        861.40        859.82        14.79 o
   3   2  -2        952.04        953.86         9.34 o
   4   2  -2        468.94        452.64         4.37 o
   5   2  -2         21.15         21.50         0.97 o
   6   2  -2        677.41        621.66         6.31 o
   7   2  -2        425.53        453.07         4.79 o
   8   2  -2        690.31        717.74         6.72 o
   9   2  -2         22.56         19.46         1.00 o
  10   2  -2        341.57        312.45         3.72 o
  11   2  -2        560.70        568.23         6.10 o
  12   2  -2        816.96        836.43         8.66 o
  13   2  -2        330.47        329.52         4.43 o
  14   2  -2         69.34         71.54         3.58 o
  15   2  -2        102.15         98.03         3.01 o
  16   2  -2        386.88        385.16         6.75 o
  17   2  -2        194.49        192.31         4.41 o
  18   2  -2         43.06         46.40         2.55 o
  19   2  -2        372.61        363.74         8.46 o
  20   2  -2         15.15         14.07         2.71 o
  21   2  -2         15.20         12.73         3.16 o
  22   2  -2         62.56         61.36         3.95 o
  23   2  -2          3.05         -1.17         2.68 o
  24   2  -2         10.83          7.82         3.12 o
   1   3  -2        101.31         99.52         1.37 o
   2   3  -2        844.32        779.97         7.18 o
   3   3  -2        260.56        249.03         2.70 o
   4   3  -2       2123.60       2102.81        18.91 o
   5   3  -2        178.74        162.85         2.60 o
   6   3  -2         75.60         73.18         1.55 o
   7   3  -2        258.57        253.76         3.15 o
   8   3  -2       1136.18       1138.08        11.62 o
   9   3  -2        648.21        635.36         6.85 o
  10   3  -2        186.04        181.51         2.59 o
  11   3  -2        260.60        254.06         3.67 o
  12   3  -2         28.94         25.00         1.36 o
  13   3  -2        128.01        123.56         2.78 o
  14   3  -2         16.85         16.52         1.53 o
  15   3  -2        109.45        101.48         2.68 o
  16   3  -2        223.02        215.18         4.06 o
  17   3  -2         81.73         81.11         2.61 o
  18   3  -2        479.44        482.91         7.32 o
  19   3  -2        100.23        103.91         3.54 o
  20   3  -2         54.61         54.86         3.74 o
  21   3  -2         68.19         68.47         4.12 o
  22   3  -2        123.60        127.61         7.30 o
   0   4  -2         17.25         21.98         2.66 o
   1   4  -2        775.82        760.47        11.11 o
   2   4  -2         68.88         66.57         2.78 o
   3   4  -2         28.72         26.91         1.87 o
   4   4  -2        917.28        880.21        10.05 o
   5   4  -2        340.21        340.91         4.55 o
   6   4  -2        717.50        705.84         8.35 o
   7   4  -2        269.07        254.45         3.72 o
   8   4  -2         40.66         38.50         1.89 o
   9   4  -2        449.53        435.59         5.61 o
  10   4  -2         33.50         34.25         1.72 o
  11   4  -2         23.38         21.39         1.42 o
  12   4  -2        525.13        526.82         7.40 o
  13   4  -2         95.55         90.45         2.57 o
  14   4  -2         22.37         21.52         1.77 o
  15   4  -2         26.65         23.52         1.87 o
  16   4  -2        462.51        467.30         7.05 o
  17   4  -2          7.66          9.36         2.61 o
  18   4  -2         49.31         50.51         3.62 o
  19   4  -2        101.81        104.50         4.77 o
  20   4  -2         23.24         22.56         3.26 o
  21   4  -2          9.63         11.73         3.14 o
   1   5  -2        349.04        340.88         4.89 o
   2   5  -2        451.26        451.98         5.47 o
   3   5  -2         62.61         63.46         1.90 o
   4   5  -2        122.74        114.20         2.80 o
   5   5  -2         28.72         24.32         1.48 o
   6   5  -2         93.78         87.36         2.22 o
   7   5  -2        189.13        184.34         3.35 o
   8   5  -2        318.31        306.20         4.49 o
   9   5  -2        150.01        145.77         3.25 o
  10   5  -2        151.33        153.68         3.87 o
  11   5  -2         32.18         31.50         2.22 o
  12   5  -2        143.19        142.47         3.33 o
  13   5  -2         20.67         18.57         2.23 o
  14   5  -2        474.28        470.66         8.87 o
  15   5  -2        281.83        279.19         7.31 o
  16   5  -2        156.24        151.83         6.40 o
  17   5  -2         71.70         71.24         4.23 o
  18   5  -2         55.24         47.13         3.85 o
   0   6  -2        286.93        299.32         7.81 o
   1   6  -2         14.98         18.27         5.46 o
   2   6  -2         96.84         94.14         4.33 o
   3   6  -2         52.59         49.28         3.51 o
   4   6  -2        204.15        204.85         5.01 o
   5   6  -2         38.55         42.27         3.17 o
   6   6  -2        478.08        485.31         7.90 o
   7   6  -2        107.46        103.90         2.90 o
   8   6  -2        228.44        231.23         5.99 o
   9   6  -2          9.17          4.67         1.95 o
  10   6  -2          1.42          1.70         2.45 o
  11   6  -2         28.27         28.56         4.63 o
  12   6  -2        102.86        105.75         6.62 o
  13   6  -2         59.73         60.03         3.91 o
  14   6  -2          8.17         15.33         3.11 o
   1   7  -2         36.77         41.73         4.11 o
   2   7  -2        296.40        320.74        10.36 o
   3   7  -2         38.25         44.39         6.93 o
   4   7  -2          4.36          8.43         3.36 o
   5   7  -2         24.46         26.03         3.91 o
   6   7  -2          6.18          5.73         3.34 o
   7   7  -2          2.11         -3.64         3.64 o
   8   7  -2         87.66         98.70         8.18 o
   2   0  -1       3554.59       3813.73        44.31 o
   4   0  -1       2580.79       2737.21        36.70 o
   6   0  -1          8.65          6.02         0.69 o
   8   0  -1        128.36        125.04         2.84 o
  10   0  -1        250.92        210.02         3.97 o
  12   0  -1        178.56        174.26         3.37 o
  14   0  -1        395.58        432.04         6.90 o
  16   0  -1         24.69         21.64         2.45 o
  18   0  -1        103.83        102.42         3.82 o
  20   0  -1        812.89        860.06        15.99 o
  22   0  -1         69.98         63.34         5.61 o
  24   0  -1        228.14        243.02         9.74 o
   0   1  -1       1272.18       1243.64        20.01 o
   1   1  -1        367.22        338.81         3.92 o
   2   1  -1       1190.38       1184.29        10.48 o
   3   1  -1       1517.36       1490.82        14.10 o
   4   1  -1        719.75        742.74         7.27 o
   5   1  -1        689.61        718.87         6.97 o
   6   1  -1        605.09        645.04         6.44 o
   7   1  -1       2157.68       2314.36        22.04 o
   8   1  -1        306.78        289.92         3.22 o
   9   1  -1       1944.88       2091.31        20.00 o
  10   1  -1       1129.45       1137.42        11.11 o
  11   1  -1        275.97        253.25         3.04 o
  12   1  -1        910.75        932.27         9.32 o
  13   1  -1        167.01        164.99         2.39 o
  14   1  -1         30.23         29.07         1.20 o
  15   1  -1        223.66        215.68         3.02 o
  16   1  -1        128.51        122.68         2.28 o
  17   1  -1        336.02        341.47         4.73 o
  18   1  -1        279.46        272.03         4.15 o
  19   1  -1         38.49         39.89         2.06 o
  20   1  -1          5.72          2.94         1.57 o
  21   1  -1         29.22         32.67         2.14 o
  22   1  -1        253.65        262.49         5.01 o
  23   1  -1         19.19         21.73         4.66 o
  24   1  -1         31.33         29.24         2.79 o
  25   1  -1         44.41         37.85         3.66 o
   1   2  -1       1826.52       1888.09        44.15 o
   2   2  -1         82.67         87.28         2.74 o
   3   2  -1       1760.68       1837.06        16.94 o
   4   2  -1        146.20        140.93         1.66 o
   5   2  -1       1213.73       1340.92        12.22 o
   6   2  -1        545.45        557.52         5.38 o
   7   2  -1        108.47        107.23         1.40 o
   8   2  -1        629.48        613.03         5.48 o
   9   2  -1         32.65         31.40         0.99 o
  10   2  -1        668.30        666.83         6.04 o
  11   2  -1        618.85        606.25         5.61 o
  12   2  -1         77.08         70.86         1.39 o
  13   2  -1        604.51        590.24         6.39 o
  14   2  -1        799.58        817.61         8.53 o
  15   2  -1        109.87        109.19         2.32 o
  16   2  -1         57.88         63.08         2.26 o
  17   2  -1        201.92        219.53         3.58 o
  18   2  -1        302.51        295.80         4.45 o
  19   2  -1        146.97        146.41         3.42 o
  20   2  -1        168.42        163.64         4.24 o
  21   2  -1         66.15         66.27         3.04 o
  22   2  -1         69.48         70.39         3.24 o
  23   2  -1         33.21         38.63         6.99 o
  24   2  -1         38.90         41.29         4.58 o
   0   3  -1       1384.79       1377.91        16.47 o
   1   3  -1        492.00        527.75         4.77 o
   2   3  -1        469.49        463.91         4.25 o
   3   3  -1        569.65        594.65         5.70 o
   4   3  -1        809.61        805.97         7.53 o
   5   3  -1       1049.10       1034.47         9.66 o
   6   3  -1        806.33        765.29         7.31 o
   7   3  -1        656.48        618.06         6.04 o
   8   3  -1        146.92        137.36         1.91 o
   9   3  -1          4.97          4.03         0.69 o
  10   3  -1        138.49        139.21         1.88 o
  11   3  -1        163.88        161.83         2.08 o
  12   3  -1        116.37        108.98         1.99 o
  13   3  -1        218.98        205.90         2.94 o
  14   3  -1         66.97         64.15         1.69 o
  15   3  -1         57.73         51.15         1.61 o
  16   3  -1        122.26        115.13         2.32 o
  17   3  -1        126.81        117.20         2.96 o
  18   3  -1         37.78         39.06         2.08 o
  19   3  -1         87.85         89.49         3.26 o
  20   3  -1         99.92         98.36         5.56 o
  21   3  -1          1.45          0.84         2.00 o
  22   3  -1        145.99        152.16         5.67 o
  23   3  -1         20.06         20.01         3.30 o
   1   4  -1         53.31         47.26         3.65 o
   2   4  -1        138.51        120.92         2.44 o
   3   4  -1        435.59        440.05         5.86 o
   4   4  -1        484.15        486.35         4.97 o
   5   4  -1        803.81        785.34         7.63 o
   6   4  -1        312.91        304.09         3.47 o
   7   4  -1         57.90         61.83         1.40 o
   8   4  -1        526.72        522.43         5.80 o
   9   4  -1        239.33        229.83         3.12 o
  10   4  -1         38.04         35.34         1.35 o
  11   4  -1        185.13        175.25         2.52 o
  12   4  -1         50.29         48.80         1.55 o
  13   4  -1        152.32        149.47         2.81 o
  14   4  -1        683.36        673.48         9.14 o
  15   4  -1        146.31        149.65         3.95 o
  16   4  -1        355.68        373.90         5.90 o
  17   4  -1         61.88         61.33         2.49 o
  18   4  -1         39.60         37.97         2.62 o
  19   4  -1          4.06          3.77         2.04 o
  20   4  -1         52.81         57.39         3.10 o
  21   4  -1        326.24        340.65         7.01 o
   0   5  -1         98.25        106.10         4.17 o
   1   5  -1        381.34        383.00         4.73 o
   2   5  -1         30.97         31.56         1.69 o
   3   5  -1        136.41        129.49         2.76 o
   4   5  -1        153.58        150.74         2.83 o
   5   5  -1        256.35        266.64         3.67 o
   6   5  -1       1033.58       1058.59        11.31 o
   7   5  -1        168.42        165.18         2.98 o
   8   5  -1        142.73        138.74         2.75 o
   9   5  -1        339.16        339.47         4.79 o
  10   5  -1        204.86        194.10         3.40 o
  11   5  -1        131.48        127.03         2.77 o
  12   5  -1        247.60        246.57         4.44 o
  13   5  -1         44.52         46.22         2.19 o
  14   5  -1         16.96         17.65         2.34 o
  15   5  -1          8.55          7.25         1.74 o
  16   5  -1        348.13        355.36         6.84 o
  17   5  -1         51.34         49.71         2.94 o
  18   5  -1        174.63        178.21         4.82 o
  19   5  -1         20.26         17.23         2.95 o
   1   6  -1         49.47         41.84         5.62 o
   2   6  -1        752.63        778.34        15.75 o
   3   6  -1        241.65        247.88         6.85 o
   4   6  -1        520.19        543.53         9.27 o
   5   6  -1         21.19         17.81         1.98 o
   6   6  -1          6.49          5.65         1.51 o
   7   6  -1        155.62        156.88         3.95 o
   8   6  -1        142.95        146.38         3.26 o
   9   6  -1         11.35          7.73         1.62 o
  10   6  -1         40.06         41.93         2.17 o
  11   6  -1         15.67         18.39         1.89 o
  12   6  -1         47.25         49.70         2.29 o
  13   6  -1          4.16          4.07         1.70 o
  14   6  -1         65.22         76.83         3.08 o
  15   6  -1         18.54         16.90         2.26 o
   0   7  -1        439.35        453.94        10.99 o
   1   7  -1         90.42        100.45         4.62 o
   2   7  -1         25.31         28.29         4.11 o
   3   7  -1         14.96         15.08         2.22 o
   4   7  -1        334.50        351.42         6.38 o
   5   7  -1          9.35         10.87         1.87 o
   6   7  -1        154.13        155.89         3.71 o
   7   7  -1         45.26         47.22         2.47 o
   8   7  -1         26.15         22.72         2.16 o
   9   7  -1         10.93         11.64         2.01 o
  10   7  -1        186.38        189.97         4.66 o
   2   0   0       1695.13       1606.91        19.30 o
   4   0   0       4133.80       4173.68        50.02 o
   6   0   0        237.51        221.64         3.07 o
   8   0   0       3507.80       3600.90        43.32 o
  10   0   0       3691.75       3858.79        59.12 o
  12   0   0       2012.85       1993.82        27.15 o
  14   0   0          0.42          0.02         1.77 o
  16   0   0         11.23         16.03         1.60 o
  18   0   0        179.79        194.84         4.59 o
  20   0   0         35.24         29.89         2.95 o
  22   0   0        358.18        347.11         8.23 o
  24   0   0        471.88        466.75        12.59 o
   1   1   0        363.81        333.98         2.91 o
   2   1   0       4885.90       4794.08        42.65 o
   3   1   0          4.90          4.07         0.43 o
   4   1   0       4131.24       4256.28        42.32 o
   5   1   0       4039.78       4173.82        39.34 o
   6   1   0       1765.45       1785.23        16.08 o
   7   1   0       1096.21       1091.61         9.98 o
   8   1   0       5923.49       6012.98        53.56 o
   9   1   0        187.63        200.30         4.17 o
  10   1   0       4028.86       4181.35        37.41 o
  11   1   0         54.22         50.37         1.66 o
  12   1   0        257.41        274.46         3.09 o
  13   1   0          0.60         -0.10         0.66 o
  14   1   0       1948.73       1992.84        18.24 o
  15   1   0          3.21          3.89         0.84 o
  16   1   0         15.41         16.57         1.06 o
  17   1   0         18.50         28.19         2.48 o
  18   1   0         43.62         47.96         1.66 o
  19   1   0         77.51         82.68         2.11 o
  20   1   0       1022.11       1070.14        11.18 o
  21   1   0         76.31         81.72         2.46 o
  22   1   0        199.72        190.50         4.37 o
  23   1   0        256.61        269.60         5.13 o
  24   1   0         12.99         10.86         2.16 o
  25   1   0          6.59          9.35         2.21 o
   1   2   0       1304.16       1117.19        30.49 o
   2   2   0        913.95        858.37        14.38 o
   3   2   0       4157.80       4046.14        39.26 o
   4   2   0         58.13         35.87         1.48 o
   5   2   0        106.12        104.62         1.79 o
   6   2   0       5331.75       5286.86        47.15 o
   7   2   0         77.12         74.57         1.12 o
   8   2   0        223.37        227.60         2.36 o
   9   2   0         93.35         91.62         1.32 o
  10   2   0       3898.77       4008.94        34.75 o
  11   2   0         47.87         40.65         1.97 o
  12   2   0       1067.18       1064.38        10.02 o
  13   2   0         12.98          8.81         1.13 o
  14   2   0        303.19        272.23         3.25 o
  15   2   0         54.12         55.58         1.46 o
  16   2   0        894.13        919.10         9.54 o
  17   2   0          7.44          6.09         1.13 o
  18   2   0        707.52        715.42         7.81 o
  19   2   0        347.02        335.81         4.89 o
  20   2   0        119.89        126.23         2.88 o
  21   2   0          8.84          5.22         1.54 o
  22   2   0          4.31          2.29         1.56 o
  23   2   0         70.70         72.83         3.32 o
  24   2   0         49.76         49.07         3.15 o
   1   3   0        357.29        369.37         3.55 o
   2   3   0       2541.38       2463.12        20.97 o
   3   3   0          0.78          1.07         0.74 o
   4   3   0       6031.51       6244.23        52.89 o
   5   3   0          0.23         -0.62         0.62 o
   6   3   0        701.04        718.83         6.86 o
   7   3   0        262.75        282.59         3.09 o
   8   3   0        298.44        276.14         3.06 o
   9   3   0          7.92          6.66         0.66 o
  10   3   0         14.20         13.98         0.78 o
  11   3   0         96.15         86.53         1.47 o
  12   3   0         91.88         86.97         1.52 o
  13   3   0         12.88         13.13         0.90 o
  14   3   0        391.43        418.58         4.64 o
  15   3   0         46.68         41.79         1.42 o
  16   3   0         11.60         11.13         1.22 o
  17   3   0        202.15        191.30         3.36 o
  18   3   0         71.39         74.16         2.24 o
  19   3   0          0.00          0.66         1.45 o
  20   3   0         75.34         68.92         2.38 o
  21   3   0          6.56          6.31         1.61 o
  22   3   0         14.50         13.14         1.83 o
   1   4   0        203.52        197.67         7.41 o
   2   4   0         15.51         10.04         1.33 o
   3   4   0        305.88        297.28         5.22 o
   4   4   0        477.62        438.67         4.62 o
   5   4   0         33.32         27.75         1.13 o
   6   4   0       1406.06       1422.80        12.54 o
   7   4   0        253.65        236.73         2.75 o
   8   4   0          3.40          0.54         0.72 o
   9   4   0        456.94        427.54         4.60 o
  10   4   0        457.59        458.26         4.87 o
  11   4   0         17.85         15.75         1.37 o
  12   4   0          2.46          4.01         0.98 o
  13   4   0         48.64         48.11         1.52 o
  14   4   0         67.25         60.02         1.81 o
  15   4   0        104.94        105.07         2.51 o
  16   4   0        371.20        369.54         5.22 o
  17   4   0          5.81          7.58         1.65 o
  18   4   0        370.61        353.53         5.24 o
  19   4   0         13.91         16.13         2.05 o
  20   4   0         27.30         28.09         2.65 o
  21   4   0         34.65         33.26         2.88 o
  22   4   0          0.99          0.55         4.02 o
   1   5   0          2.63          3.60         0.87 o
   2   5   0          0.15         -0.87         0.87 o
   3   5   0         75.72         75.01         1.71 o
   4   5   0        150.46        143.95         2.34 o
   5   5   0         65.78         68.20         2.03 o
   6   5   0          1.53         -0.10         0.93 o
   7   5   0          1.71          1.69         0.98 o
   8   5   0          6.91          7.17         1.12 o
   9   5   0          5.00          6.87         1.52 o
  10   5   0        172.51        165.09         2.93 o
  11   5   0          0.32         -0.08         1.04 o
  12   5   0        152.86        160.86         2.71 o
  13   5   0         31.49         27.53         1.61 o
  14   5   0        741.91        741.13         8.58 o
  15   5   0        236.99        227.61         4.62 o
  16   5   0          0.75         -0.82         1.70 o
  17   5   0          7.43          8.56         1.94 o
  18   5   0          3.82          1.92         1.90 o
  19   5   0          1.92          0.39         2.23 o
   1   6   0          2.80          2.48         2.28 o
   2   6   0         55.07         61.51         4.03 o
   3   6   0        188.45        200.50         5.98 o
   4   6   0        124.52        130.95         3.27 o
   5   6   0        132.74        131.19         3.26 o
   6   6   0          1.15          0.27         1.40 o
   7   6   0         32.36         35.18         2.12 o
   8   6   0        245.45        242.80         4.27 o
   9   6   0         39.95         35.58         2.01 o
  10   6   0          5.63          4.97         1.74 o
  11   6   0         88.24         87.29         3.63 o
  12   6   0          0.06         -1.54         1.54 o
  13   6   0         44.30         51.21         3.04 o
  14   6   0         62.50         67.78         2.96 o
  15   6   0         56.32         53.16         2.84 o
  16   6   0          6.60          4.43         2.09 o
   1   7   0          1.31          0.74         1.83 o
   2   7   0          0.48         -1.06         1.58 o
   3   7   0          2.68          3.15         1.69 o
   4   7   0          0.17          0.46         1.65 o
   5   7   0         97.72        101.97         3.04 o
   6   7   0         37.69         37.55         2.28 o
   7   7   0          8.63          6.85         1.82 o
   8   7   0          6.50          8.99         2.53 o
   9   7   0         71.40         76.27         2.88 o
  10   7   0         15.15         18.45         2.13 o
   2   0   1       3530.97       3800.26        67.36 o
   4   0   1       2597.26       2748.37        64.10 o
   6   0   1          8.57          6.72         0.60 o
   8   0   1        126.38        125.49         2.54 o
  10   0   1        250.99        209.14         3.23 o
  12   0   1        177.30        174.43         2.97 o
  14   0   1        397.85        435.95         6.87 o
  16   0   1         24.28         23.35         1.71 o
  18   0   1        102.74         98.89         3.01 o
  20   0   1        814.68        853.30        22.98 o
  22   0   1         69.25         69.18         3.05 o
  24   0   1        228.28        233.37         5.61 o
   0   1   1       1289.63       1256.97        12.05 o
   1   1   1        367.30        336.44         2.66 o
   2   1   1       1183.66       1170.28         8.40 o
   3   1   1       1516.91       1464.46        11.78 o
   4   1   1        720.02        747.88         6.95 o
   5   1   1        689.39        710.30         6.24 o
   6   1   1        600.68        656.12         6.08 o
   7   1   1       2157.02       2320.86        20.85 o
   8   1   1        308.29        289.61         3.02 o
   9   1   1       1945.86       2092.00        18.92 o
  10   1   1       1132.01       1130.52        10.50 o
  11   1   1        276.41        253.45         3.17 o
  12   1   1        907.97        926.67         8.79 o
  13   1   1        166.79        166.81         2.21 o
  14   1   1         30.12         31.64         1.11 o
  15   1   1        224.05        219.89         2.83 o
  16   1   1        128.04        127.83         2.12 o
  17   1   1        335.70        341.68         4.04 o
  18   1   1        279.67        274.79         3.52 o
  19   1   1         38.54         39.20         1.63 o
  20   1   1          5.72          4.58         1.26 o
  21   1   1         28.98         35.75         1.73 o
  22   1   1        251.79        263.28         5.23 o
  23   1   1         19.17         21.20         1.89 o
  24   1   1         32.16         32.79         2.00 o
  25   1   1         44.32         42.43         2.77 o
   1   2   1       1826.54       1745.24        40.98 o
   2   2   1         82.73         83.75         2.08 o
   3   2   1       1759.90       1815.67        20.12 o
   4   2   1        150.31        140.13         2.69 o
   5   2   1       1212.90       1340.58        11.51 o
   6   2   1        548.04        565.94         5.81 o
   7   2   1        108.20        109.51         1.31 o
   8   2   1        622.18        605.25         5.56 o
   9   2   1         32.57         31.15         0.90 o
  10   2   1        668.51        667.42         6.45 o
  11   2   1        619.00        618.18         6.02 o
  12   2   1         76.05         72.83         2.19 o
  13   2   1        603.99        602.56         6.02 o
  14   2   1        801.99        826.59         8.05 o
  15   2   1        109.47        109.47         1.95 o
  16   2   1         56.86         60.11         1.58 o
  17   2   1        202.12        217.04         3.03 o
  18   2   1        300.45        296.37         3.78 o
  19   2   1        146.86        143.27         2.73 o
  20   2   1        168.35        160.22         2.97 o
  21   2   1         66.03         63.44         2.10 o
  22   2   1         69.73         70.53         2.57 o
  23   2   1         33.33         36.74         2.96 o
  24   2   1         39.43         36.47         3.61 o
   0   3   1       1384.08       1382.25        16.90 o
   1   3   1        491.87        523.43         4.86 o
   2   3   1        468.92        460.86         4.29 o
   3   3   1        569.87        588.05         5.37 o
   4   3   1        804.96        788.12         7.65 o
   5   3   1       1048.81       1039.37         9.83 o
   6   3   1        809.27        770.01         7.46 o
   7   3   1        656.32        623.76         6.17 o
   8   3   1        147.61        140.16         1.81 o
   9   3   1          5.05          5.09         0.72 o
  10   3   1        141.24        143.16         1.76 o
  11   3   1        163.51        158.15         1.94 o
  12   3   1        113.58        108.87         1.75 o
  13   3   1        218.74        208.64         2.61 o
  14   3   1         67.07         67.21         1.50 o
  15   3   1         57.79         49.19         1.40 o
  16   3   1        122.11        118.08         2.20 o
  17   3   1        126.54        120.80         2.28 o
  18   3   1         38.77         38.15         1.92 o
  19   3   1         87.50         85.47         2.53 o
  20   3   1        100.74        100.15         2.82 o
  21   3   1          1.45          2.45         1.83 o
  22   3   1        145.39        148.43         4.57 o
  23   3   1         19.81         23.06         2.82 o
   2   4   1        137.42        118.29         2.87 o
   3   4   1        435.09        433.40         6.17 o
   4   4   1        484.12        482.81         4.67 o
   5   4   1        803.53        789.44         7.77 o
   6   4   1        313.64        309.29         3.57 o
   7   4   1         58.07         59.74         2.48 o
   8   4   1        523.58        514.58         5.48 o
   9   4   1        238.80        226.63         2.73 o
  10   4   1         39.25         37.53         1.20 o
  11   4   1        184.42        174.48         2.41 o
  12   4   1         50.08         46.23         1.53 o
  13   4   1        151.83        150.44         2.54 o
  14   4   1        686.45        690.57         7.25 o
  15   4   1        145.88        139.17         2.55 o
  16   4   1        354.24        373.77         4.66 o
  17   4   1         61.92         66.97         2.18 o
  18   4   1         39.21         40.65         2.34 o
  19   4   1          4.03          3.38         1.81 o
  20   4   1         52.46         53.52         2.70 o
  21   4   1        325.79        349.42         6.23 o
   0   5   1        101.46        107.11         2.65 o
   1   5   1        381.15        383.04         5.10 o
   2   5   1         30.58         31.30         1.31 o
   3   5   1        136.46        132.73         2.77 o
   4   5   1        153.59        150.29         2.52 o
   5   5   1        256.67        257.19         3.39 o
   6   5   1       1033.33       1053.88        10.40 o
   7   5   1        168.07        166.46         2.64 o
   8   5   1        142.33        136.68         2.39 o
   9   5   1        339.67        332.25         4.14 o
  10   5   1        206.11        196.90         2.99 o
  11   5   1        131.06        124.93         2.42 o
  12   5   1        245.25        251.65         3.57 o
  13   5   1         44.20         41.56         1.73 o
  14   5   1         16.92         17.34         1.49 o
  15   5   1          8.45          6.62         1.49 o
  16   5   1        347.82        356.94         5.14 o
  17   5   1         51.33         55.69         3.09 o
  18   5   1        175.36        182.32         4.60 o
  19   5   1         20.08         16.46         2.66 o
   1   6   1         49.63         54.85         2.84 o
   2   6   1        750.31        784.64        12.58 o
   3   6   1        241.39        257.53         5.55 o
   4   6   1        522.22        551.82         6.70 o
   5   6   1         21.13         19.31         1.48 o
   6   6   1          6.56          5.03         1.27 o
   7   6   1        155.21        150.14         2.79 o
   8   6   1        143.59        143.51         2.74 o
   9   6   1         11.34          9.90         1.94 o
  10   6   1         39.79         44.24         2.05 o
  11   6   1         15.57         16.69         1.69 o
  12   6   1         47.17         51.22         2.18 o
  13   6   1          4.11          4.33         1.59 o
  14   6   1         64.81         77.18         2.59 o
  15   6   1         18.33         16.88         2.05 o
   0   7   1        441.24        480.59        11.05 o
   1   7   1         90.49         98.56         3.91 o
   2   7   1         24.79         30.13         2.40 o
   3   7   1         14.87         20.98         2.32 o
   4   7   1        334.77        357.03         5.70 o
   5   7   1          9.46          9.96         1.87 o
   6   7   1        152.59        162.67         3.71 o
   7   7   1         44.97         42.98         2.40 o
   8   7   1         26.48         24.83         2.15 o
   9   7   1         10.91         10.60         1.95 o
  10   7   1        186.66        192.29         4.21 o
   2   0   2       2965.80       3210.92        42.75 o
   4   0   2        199.95        218.72         2.24 o
   6   0   2         25.87         31.08         2.00 o
   8   0   2       1422.86       1538.46        18.27 o
  10   0   2        221.55        200.12         3.13 o
  12   0   2        328.57        311.27         4.58 o
  14   0   2        620.12        609.39         8.21 o
  16   0   2         82.25         81.10         2.53 o
  18   0   2         65.49         69.12         2.57 o
  20   0   2         46.74         46.14         2.50 o
  22   0   2        575.36        613.12        10.18 o
  24   0   2         61.51         63.48         4.37 o
   1   1   2        674.04        713.41         5.28 o
   2   1   2       2102.82       2145.13        21.86 o
   3   1   2        950.34       1062.71         8.88 o
   4   1   2       2055.25       2279.55        19.87 o
   5   1   2        426.99        454.37         6.39 o
   6   1   2         68.45         70.74         1.63 o
   7   1   2       1300.51       1292.28        10.31 o
   8   1   2       1367.68       1305.05        11.10 o
   9   1   2         17.32         20.62         1.23 o
  10   1   2        401.83        393.55         3.73 o
  11   1   2         67.32         65.86         1.42 o
  12   1   2        820.93        835.67         7.97 o
  13   1   2        181.36        183.32         2.39 o
  14   1   2         90.39         83.40         1.60 o
  15   1   2         31.09         29.26         1.16 o
  16   1   2         38.45         39.24         1.32 o
  17   1   2         69.58         73.11         1.73 o
  18   1   2        361.58        374.71         4.38 o
  19   1   2         26.40         28.04         1.59 o
  20   1   2         83.06         88.49         2.34 o
  21   1   2         69.05         75.39         3.06 o
  22   1   2         19.20         17.62         3.87 o
  23   1   2         61.13         66.68         2.86 o
  24   1   2         20.02         23.45         2.14 o
   0   2   2        122.32        148.28         4.63 o
   1   2   2       1319.26       1245.16        18.57 o
   2   2   2        860.23        860.54         9.24 o
   3   2   2        950.74        940.60         7.56 o
   4   2   2        472.15        455.43         3.92 o
   5   2   2         21.18         20.27         0.67 o
   6   2   2        679.39        620.88         4.98 o
   7   2   2        425.46        455.26         4.05 o
   8   2   2        688.91        710.29         6.44 o
   9   2   2         22.56         20.97         0.79 o
  10   2   2        342.89        323.75         3.21 o
  11   2   2        562.03        573.32         5.65 o
  12   2   2        813.39        841.12         7.53 o
  13   2   2        330.58        336.03         3.49 o
  14   2   2         69.33         75.45         1.48 o
  15   2   2        102.36        106.70         2.47 o
  16   2   2        386.26        388.97         4.87 o
  17   2   2        194.43        198.78         3.19 o
  18   2   2         44.60         46.52         1.81 o
  19   2   2        372.46        378.39         4.99 o
  20   2   2         15.19         12.70         1.56 o
  21   2   2         15.22         14.47         1.74 o
  22   2   2         62.80         62.34         2.50 o
  23   2   2          3.09          1.32         2.35 o
   1   3   2        101.46        100.84         1.27 o
   2   3   2        838.46        753.91         6.39 o
   3   3   2        261.26        246.98         2.41 o
   4   3   2       2128.60       2066.29        16.77 o
   5   3   2        178.97        168.69         2.14 o
   6   3   2         75.03         69.79         1.17 o
   7   3   2        258.80        255.04         2.72 o
   8   3   2       1137.99       1147.26         9.50 o
   9   3   2        648.89        641.69         5.97 o
  10   3   2        186.82        176.81         2.26 o
  11   3   2        260.11        258.90         2.93 o
  12   3   2         28.30         24.90         1.04 o
  13   3   2        128.12        123.04         1.95 o
  14   3   2         17.87         17.62         1.14 o
  15   3   2        109.48        102.67         2.03 o
  16   3   2        223.06        218.22         3.42 o
  17   3   2         81.69         76.19         2.37 o
  18   3   2        481.06        498.18         6.15 o
  19   3   2        100.46        102.42         2.61 o
  20   3   2         54.05         48.74         2.25 o
  21   3   2         68.10         67.51         2.60 o
  22   3   2        123.01        123.57         3.74 o
   1   4   2        776.84        756.20        19.22 o
   2   4   2         69.59         63.09         2.18 o
   3   4   2         28.73         25.82         1.85 o
   4   4   2        916.45        873.07         8.50 o
   5   4   2        341.91        346.46         3.60 o
   6   4   2        717.47        714.05         6.62 o
   7   4   2        269.21        260.11         3.51 o
   8   4   2         40.43         38.86         1.34 o
   9   4   2        449.94        439.55         4.51 o
  10   4   2         34.48         34.42         1.35 o
  11   4   2         23.42         22.48         1.23 o
  12   4   2        525.75        531.09         5.82 o
  13   4   2         95.42         91.43         2.02 o
  14   4   2         22.47         22.18         1.51 o
  15   4   2         26.69         25.74         1.60 o
  16   4   2        463.06        469.94         5.93 o
  17   4   2          7.73         10.79         1.54 o
  18   4   2         49.49         52.14         2.14 o
  19   4   2        101.67        107.24         2.83 o
  20   4   2         23.30         19.56         2.01 o
  21   4   2          9.49          4.43         3.84 o
   1   5   2        349.17        348.09         4.14 o
   2   5   2        453.77        446.56         5.04 o
   3   5   2         63.16         62.89         1.64 o
   4   5   2        121.51        111.39         2.66 o
   5   5   2         28.64         25.79         1.29 o
   6   5   2         94.30         91.54         1.96 o
   7   5   2        189.18        187.60         2.84 o
   8   5   2        317.36        307.86         3.91 o
   9   5   2        150.42        145.26         2.54 o
  10   5   2        151.46        153.17         2.66 o
  11   5   2         32.17         29.77         1.52 o
  12   5   2        143.00        148.41         2.70 o
  13   5   2         21.02         19.97         1.36 o
  14   5   2        473.38        479.14         5.69 o
  15   5   2        281.96        283.24         4.67 o
  16   5   2        155.79        149.61         3.18 o
  17   5   2         71.47         76.26         2.52 o
  18   5   2         54.40         50.90         2.33 o
   0   6   2        288.60        310.01        10.76 o
   1   6   2         14.91         13.37         2.12 o
   2   6   2         96.95         98.74         3.84 o
   3   6   2         52.52         44.97         4.73 o
   4   6   2        203.38        209.57         3.85 o
   5   6   2         38.93         45.53         1.76 o
   6   6   2        476.70        484.68         5.69 o
   7   6   2        107.88        105.01         3.11 o
   8   6   2        229.00        235.76         3.56 o
   9   6   2          9.04         10.29         1.42 o
  10   6   2          1.23          1.55         1.41 o
  11   6   2         28.55         33.16         1.80 o
  12   6   2        103.75         99.86         2.51 o
  13   6   2         59.72         56.87         2.15 o
  14   6   2          8.22          6.62         1.58 o
   1   7   2         37.02         40.04         2.10 o
   2   7   2        295.19        306.41         5.17 o
   3   7   2         38.60         42.80         2.14 o
   4   7   2          3.93          7.47         1.57 o
   5   7   2         24.52         24.93         1.92 o
   6   7   2          6.02          7.13         1.58 o
   7   7   2          2.18          1.95         1.53 o
   8   7   2         87.85         89.91         2.77 o
   2   0   3       4030.36       4744.92       132.91 o
   4   0   3       2576.09       2876.84        39.72 o
   6   0   3       2409.03       2659.63        26.96 o
   8   0   3       2146.60       2242.74        24.32 o
  10   0   3       3416.41       3636.40        39.06 o
  12   0   3         61.58         56.24         2.14 o
  14   0   3        249.51        262.09         3.81 o
  16   0   3        326.99        313.41         4.52 o
  18   0   3        155.63        154.90         3.94 o
  20   0   3       1203.08       1272.78        23.01 o
  22   0   3        189.74        200.29        12.38 o
   0   1   3       4638.75       5203.32        95.23 o
   1   1   3        986.79       1130.29         8.67 o
   2   1   3        980.50       1083.74         8.86 o
   3   1   3        560.41        601.51         5.11 o
   4   1   3        430.94        433.23         3.57 o
   5   1   3          1.08          1.59         0.56 o
   6   1   3       1223.37       1311.56        11.39 o
   7   1   3        161.01        171.26         2.65 o
   8   1   3        379.63        406.18         3.84 o
   9   1   3        274.75        259.23         2.70 o
  10   1   3       1220.75       1270.52        10.98 o
  11   1   3         34.56         31.75         1.39 o
  12   1   3       2365.78       2431.48        20.65 o
  13   1   3        212.50        213.32         2.93 o
  14   1   3        254.19        255.97         2.97 o
  15   1   3        131.01        127.30         2.01 o
  16   1   3        253.73        248.42         3.05 o
  17   1   3        127.63        132.18         2.19 o
  18   1   3        876.71        890.68         8.35 o
  19   1   3         28.53         28.63         1.41 o
  20   1   3        135.63        133.00         2.47 o
  21   1   3         19.45         20.96         2.14 o
  22   1   3        376.32        377.91         6.34 o
  23   1   3         45.63         47.64         2.44 o
   1   2   3        240.29        309.37         9.80 o
   2   2   3       1585.23       1705.04        23.42 o
   3   2   3        179.79        171.28         1.78 o
   4   2   3       1050.56       1063.69         8.78 o
   5   2   3        483.33        539.65         4.99 o
   6   2   3         27.22         24.80         0.72 o
   7   2   3        137.02        135.44         1.65 o
   8   2   3       1339.35       1380.26        11.35 o
   9   2   3        224.70        206.55         2.24 o
  10   2   3       1146.00       1147.83         9.57 o
  11   2   3        288.34        279.88         3.04 o
  12   2   3         13.45         11.99         0.97 o
  13   2   3        919.03        924.34         8.34 o
  14   2   3        791.98        806.31         7.42 o
  15   2   3         14.61         14.53         2.25 o
  16   2   3        497.60        512.17         5.18 o
  17   2   3        100.13         99.04         1.96 o
  18   2   3         56.16         53.41         1.63 o
  19   2   3         55.41         52.51         1.70 o
  20   2   3        437.71        445.97         5.34 o
  21   2   3         43.17         45.85         2.39 o
  22   2   3        232.92        223.92         3.63 o
   0   3   3        899.88        910.82        20.78 o
   1   3   3         29.32         30.15         1.42 o
   2   3   3        764.17        774.16         6.42 o
   3   3   3        252.30        275.39         2.54 o
   4   3   3        213.89        200.04         2.15 o
   5   3   3        301.67        291.60         2.88 o
   6   3   3       1286.96       1277.76        10.54 o
   7   3   3        208.93        190.06         2.15 o
   8   3   3        300.53        287.26         2.93 o
   9   3   3         35.88         37.63         1.04 o
  10   3   3        226.08        228.13         2.55 o
  11   3   3         48.52         42.36         1.15 o
  12   3   3        696.23        689.17         6.48 o
  13   3   3        104.10        100.50         1.82 o
  14   3   3         98.51         97.02         1.86 o
  15   3   3         58.37         63.96         1.63 o
  16   3   3        329.97        341.21         4.27 o
  17   3   3         15.51         15.31         1.39 o
  18   3   3        273.16        276.89         3.86 o
  19   3   3         11.53         11.34         1.49 o
  20   3   3          3.74          2.97         1.44 o
  21   3   3         33.40         39.81         2.67 o
   1   4   3         29.96         32.68         1.98 o
   2   4   3        154.07        156.41         2.68 o
   3   4   3        467.30        466.73         5.31 o
   4   4   3        270.08        254.27         2.92 o
   5   4   3         93.25         79.61         1.83 o
   6   4   3         68.72         61.88         1.48 o
   7   4   3        383.51        376.80         3.99 o
   8   4   3        503.25        498.72         5.02 o
   9   4   3        133.15        127.09         2.04 o
  10   4   3         35.74         37.17         1.29 o
  11   4   3         72.89         71.24         1.65 o
  12   4   3         40.71         40.11         1.51 o
  13   4   3        223.25        224.73         3.20 o
  14   4   3        394.41        402.66         4.78 o
  15   4   3          8.00          8.49         1.29 o
  16   4   3        276.72        277.79         3.86 o
  17   4   3         20.79         22.59         1.60 o
  18   4   3         78.69         81.70         2.32 o
  19   4   3         11.24         16.54         1.92 o
   0   5   3          5.32          4.41         1.50 o
   1   5   3          5.13          6.88         1.25 o
   2   5   3         65.16         60.34         2.12 o
   3   5   3         33.38         33.07         1.46 o
   4   5   3        209.39        208.20         3.02 o
   5   5   3        148.47        148.13         2.50 o
   6   5   3        313.96        304.45         4.12 o
   7   5   3          0.61          1.69         1.06 o
   8   5   3        190.20        185.33         2.89 o
   9   5   3        190.45        196.61         3.05 o
  10   5   3         35.97         36.44         1.59 o
  11   5   3         34.24         36.75         1.62 o
  12   5   3          9.46          9.32         2.09 o
  13   5   3         10.83         13.27         1.56 o
  14   5   3         16.68         18.05         1.53 o
  15   5   3         24.18         25.27         1.68 o
  16   5   3        132.19        135.90         2.85 o
  17   5   3         78.51         90.94         5.06 o
   1   6   3         61.90         73.16         3.08 o
   2   6   3        138.41        130.69         3.90 o
   3   6   3         68.73         67.19         2.29 o
   4   6   3         66.04         65.28         2.30 o
   5   6   3         38.24         40.58         1.74 o
   6   6   3         69.27         64.84         2.19 o
   7   6   3         47.13         44.55         1.91 o
   8   6   3         10.58          8.48         1.42 o
   9   6   3          0.60          0.36         1.31 o
  10   6   3         36.81         39.26         1.86 o
  11   6   3         12.69         12.60         1.56 o
  12   6   3         59.96         60.06         2.32 o
   0   7   3         47.55         47.94         3.14 o
   1   7   3        135.08        134.90         4.40 o
   2   7   3         32.57         34.07         2.42 o
   3   7   3         67.01         72.53         2.52 o
   4   7   3         70.91         73.26         3.56 o
   2   0   4         65.23         66.46         1.88 o
   4   0   4          5.30          6.87         1.23 o
   6   0   4         28.74         26.79         3.23 o
   8   0   4       1312.74       1315.26        19.44 o
  10   0   4        871.38        906.61        11.68 o
  12   0   4        346.49        344.03         5.27 o
  14   0   4        335.25        333.57         5.28 o
  16   0   4        117.77        111.12         3.03 o
  18   0   4        154.37        146.17         3.92 o
  20   0   4        190.59        191.24         4.78 o
  22   0   4         21.50         26.49         4.05 o
   1   1   4         72.25         75.12         1.58 o
   2   1   4        362.15        397.34         4.59 o
   3   1   4         56.15         58.34         1.34 o
   4   1   4        398.98        411.92         5.25 o
   5   1   4         69.34         63.87         1.57 o
   6   1   4        819.27        850.56         7.64 o
   7   1   4         41.06         42.95         1.24 o
   8   1   4        415.89        414.62         4.32 o
   9   1   4        140.82        139.97         2.02 o
  10   1   4         58.29         50.34         1.28 o
  11   1   4         84.57         81.66         1.87 o
  12   1   4        247.93        233.31         3.13 o
  13   1   4        336.94        312.20         3.44 o
  14   1   4        124.62        119.21         2.13 o
  15   1   4        214.52        213.06         3.00 o
  16   1   4         76.83         72.74         1.86 o
  17   1   4        133.46        132.49         2.51 o
  18   1   4        103.54        103.42         2.30 o
  19   1   4          7.25          7.12         1.37 o
  20   1   4        241.78        239.61         3.66 o
  21   1   4          1.76          2.19         2.04 o
   0   2   4       1163.73       1261.36        30.07 o
   1   2   4        637.24        676.63         7.12 o
   2   2   4         11.90         15.75         1.46 o
   3   2   4        303.19        308.96         3.46 o
   4   2   4        309.14        326.12         3.96 o
   5   2   4        690.99        702.60         7.01 o
   6   2   4        367.73        345.16         3.86 o
   7   2   4        233.34        226.19         2.60 o
   8   2   4        210.38        198.96         2.42 o
   9   2   4        314.12        317.07         3.63 o
  10   2   4        822.47        813.78         7.95 o
  11   2   4         98.19         98.37         1.68 o
  12   2   4         45.03         46.62         1.30 o
  13   2   4         27.65         25.27         1.15 o
  14   2   4         24.14         25.58         1.19 o
  15   2   4         74.20         75.84         2.22 o
  16   2   4         89.97         89.74         2.37 o
  17   2   4          7.61          6.45         1.16 o
  18   2   4        127.18        118.44         2.48 o
  19   2   4         54.90         56.72         1.98 o
  20   2   4         55.82         54.14         2.13 o
  21   2   4         19.88         22.45         1.76 o
   1   3   4        100.07        106.02         2.42 o
   2   3   4        277.43        270.05         3.24 o
   3   3   4        451.57        456.21         4.86 o
   4   3   4       1137.25       1155.78        11.14 o
   5   3   4        111.92        107.71         2.71 o
   6   3   4        102.81        103.69         1.70 o
   7   3   4        280.17        279.52         3.16 o
   8   3   4         94.64         91.52         1.65 o
   9   3   4         63.58         61.91         1.54 o
  10   3   4        187.50        187.05         2.44 o
  11   3   4          4.51          3.20         0.90 o
  12   3   4         45.27         42.65         1.34 o
  13   3   4         10.24          9.38         1.07 o
  14   3   4        462.42        463.32         4.84 o
  15   3   4        186.25        179.14         2.87 o
  16   3   4         62.08         60.08         1.88 o
  17   3   4        174.37        188.69         3.11 o
  18   3   4        217.53        214.33         3.38 o
  19   3   4          2.28          1.53         1.40 o
   0   4   4        107.89        107.46         5.10 o
   1   4   4         10.20         11.64         1.84 o
   2   4   4         25.13         23.56         1.62 o
   3   4   4         14.31          8.48         1.33 o
   4   4   4        130.00        115.87         2.51 o
   5   4   4        248.67        250.34         3.27 o
   6   4   4        681.47        678.60         6.52 o
   7   4   4        257.32        246.87         3.00 o
   8   4   4         98.81         95.71         1.79 o
   9   4   4         54.08         51.64         1.45 o
  10   4   4        297.00        300.45         3.76 o
  11   4   4        332.04        326.95         4.03 o
  12   4   4         37.37         38.76         1.54 o
  13   4   4         75.31         76.09         1.98 o
  14   4   4         28.51         29.36         1.56 o
  15   4   4         25.98         24.01         1.56 o
  16   4   4        244.12        243.60         3.64 o
  17   4   4         97.92         98.52         2.46 o
   1   5   4        120.32        115.03         3.89 o
   2   5   4        312.27        306.55         5.09 o
   3   5   4        247.21        248.07         3.67 o
   4   5   4        308.56        304.30         4.24 o
   5   5   4         72.30         74.75         2.60 o
   6   5   4        140.41        136.05         2.46 o
   7   5   4         20.00         20.62         1.34 o
   8   5   4         74.18         72.65         1.92 o
   9   5   4         97.81        102.49         2.24 o
  10   5   4         24.18         25.44         1.60 o
  11   5   4         16.63         20.36         1.59 o
  12   5   4         26.13         25.21         1.71 o
  13   5   4          5.39          5.14         1.47 o
  14   5   4        265.12        263.45         4.21 o
   0   6   4        423.27        482.74        14.95 o
   1   6   4        132.33        133.84         4.88 o
   2   6   4          7.79          8.54         2.01 o
   3   6   4        214.32        210.09         4.59 o
   4   6   4         72.48         69.65         2.37 o
   5   6   4         28.20         27.67         1.74 o
   6   6   4        165.47        162.47         3.19 o
   7   6   4          2.05          3.93         1.36 o
   8   6   4        298.45        301.05         4.25 o
   9   6   4          1.25         -1.34         1.34 o
   2   0   5         76.95         81.72         2.38 o
   4   0   5        550.59        590.52        11.60 o
   6   0   5        161.34        181.07         8.24 o
   8   0   5         52.34         56.57         3.25 o
  10   0   5        441.80        457.37        11.20 o
  12   0   5          2.05          0.79         1.54 o
  14   0   5         70.57         74.94         2.45 o
  16   0   5         40.98         34.59         3.84 o
  18   0   5        150.27        149.76         4.12 o
   0   1   5        320.91        339.33         7.16 o
   1   1   5        733.82        762.47        11.76 o
   2   1   5        346.13        361.30         5.04 o
   3   1   5        215.64        221.40         3.57 o
   4   1   5         25.17         24.14         1.60 o
   5   1   5        127.08        135.87         3.02 o
   6   1   5         17.51         16.25         1.79 o
   7   1   5          0.31          0.16         1.11 o
   8   1   5         89.62         96.61         2.47 o
   9   1   5        204.84        202.56         3.78 o
  10   1   5        247.75        250.75         3.80 o
  11   1   5        136.93        133.48         2.36 o
  12   1   5         92.14         99.19         2.12 o
  13   1   5         65.95         64.91         1.85 o
  14   1   5          2.41          0.00         1.12 o
  15   1   5         31.85         29.97         1.60 o
  16   1   5         35.99         36.55         1.58 o
  17   1   5        122.93        126.81         2.50 o
  18   1   5        177.37        182.90         3.06 o
  19   1   5          9.59          6.32         1.59 o
   1   2   5         80.13         85.51         1.75 o
   2   2   5        114.38        131.26         2.31 o
   3   2   5          2.77          1.80         0.84 o
   4   2   5         62.58         61.79         1.58 o
   5   2   5          7.03          5.91         0.99 o
   6   2   5        242.83        236.35         3.59 o
   7   2   5         40.64         41.76         1.58 o
   8   2   5        155.68        157.41         2.57 o
   9   2   5        436.40        423.67         6.05 o
  10   2   5         15.53         15.31         1.09 o
  11   2   5         27.29         27.23         1.39 o
  12   2   5          0.19          0.20         1.07 o
  13   2   5        190.10        174.60         2.96 o
  14   2   5        200.03        195.19         4.24 o
  15   2   5         20.96         21.86         1.57 o
  16   2   5         28.79         30.50         2.32 o
  17   2   5         37.98         36.51         1.90 o
  18   2   5         44.07         48.85         1.92 o
   0   3   5         80.31         90.64         3.23 o
   1   3   5        291.55        306.64         4.64 o
   2   3   5        101.86        101.75         2.14 o
   3   3   5         66.33         62.02         1.58 o
   4   3   5         71.38         67.41         1.93 o
   5   3   5        127.99        121.91         2.35 o
   6   3   5        329.91        323.03         4.29 o
   7   3   5        112.15        110.75         2.49 o
   8   3   5        167.70        161.94         2.77 o
   9   3   5         14.68         14.07         1.30 o
  10   3   5         35.13         34.29         1.73 o
  11   3   5        164.81        165.55         2.65 o
  12   3   5        154.04        154.89         2.61 o
  13   3   5        100.30         97.41         2.58 o
  14   3   5         36.61         35.87         1.64 o
  15   3   5         43.73         40.65         2.10 o
  16   3   5        190.29        192.06         3.85 o
  17   3   5          1.29          0.16         1.67 o
   1   4   5        178.42        171.51         7.44 o
   2   4   5         89.59         83.53         2.69 o
   3   4   5        420.39        412.65         6.72 o
   4   4   5        238.67        237.44         4.33 o
   5   4   5         80.28         80.28         2.38 o
   6   4   5        101.99        100.61         2.64 o
   7   4   5         99.12         90.37         2.79 o
   8   4   5        177.25        179.78         3.56 o
   9   4   5         81.11         84.01         2.17 o
  10   4   5         47.81         45.06         1.81 o
  11   4   5         58.85         61.78         2.05 o
  12   4   5         25.51         25.77         1.69 o
  13   4   5         54.58         57.69         2.26 o
  14   4   5        351.73        364.91         5.11 o
   0   5   5        313.07        320.53        10.88 o
   1   5   5          0.30          0.32         2.01 o
   2   5   5         12.41          7.79         2.71 o
   3   5   5         81.73         79.48         3.00 o
   4   5   5        335.96        334.30         6.14 o
   5   5   5        346.65        343.68         6.23 o
   6   5   5        310.04        308.06         5.92 o
   7   5   5          8.11          8.55         2.79 o
   8   5   5         27.89         24.75         2.06 o
   9   5   5        160.06        156.29         3.41 o
  10   5   5         98.49        100.63         3.26 o
   0   0   6       1052.17       1095.86        21.10 o
   2   0   6       1186.62       1230.30        16.51 o
   4   0   6        216.82        234.88         6.58 o
   6   0   6       1650.52       1698.77        31.57 o
   8   0   6        307.18        301.33         7.87 o
  10   0   6        540.68        542.85        17.74 o
  12   0   6        842.23        848.87        20.62 o
  14   0   6        171.86        171.57         5.06 o
  16   0   6        218.16        207.60         5.97 o
   1   1   6        141.09        141.48         3.89 o
   2   1   6       1678.09       1705.30        22.10 o
   3   1   6         30.66         33.52         3.02 o
   4   1   6        323.07        329.09         6.46 o
   5   1   6        126.22        124.93         7.78 o
   6   1   6         40.66         42.18         2.57 o
   7   1   6         61.96         57.60         3.96 o
   8   1   6       1111.44       1107.29        17.01 o
   9   1   6         43.02         44.26         2.08 o
  10   1   6        407.46        404.05         6.37 o
  11   1   6         14.21         14.90         2.69 o
  12   1   6        161.56        153.68         3.61 o
  13   1   6         42.64         42.30         1.91 o
  14   1   6        285.18        278.69         4.52 o
  15   1   6         37.45         40.64         2.06 o
  16   1   6        126.48        120.24         3.07 o
   0   2   6       1292.27       1282.83        22.40 o
   1   2   6        123.27        131.76         3.28 o
   2   2   6        301.86        309.23         4.80 o
   3   2   6          2.07          5.88         1.64 o
   4   2   6        664.46        663.25        10.91 o
   5   2   6         45.09         42.96         2.64 o
   6   2   6        540.98        531.75         9.27 o
   7   2   6        132.27        125.89         3.08 o
   8   2   6          9.26          8.85         1.59 o
   9   2   6         67.33         68.11         2.49 o
  10   2   6        189.64        178.90         4.80 o
  11   2   6        101.25        100.91         3.04 o
  12   2   6        533.94        510.08         7.78 o
  13   2   6         20.27         19.58         2.06 o
  14   2   6          0.76          3.00         1.84 o
  15   2   6         12.32         11.88         1.98 o
   1   3   6         26.23         22.18         2.94 o
   2   3   6        222.79        222.00         3.85 o
   3   3   6          6.88          4.97         1.43 o
   4   3   6        574.43        566.21         7.14 o
   5   3   6         13.40          8.99         1.53 o
   6   3   6         41.33         38.87         2.26 o
   7   3   6         50.81         49.52         2.00 o
   8   3   6        558.88        538.89         7.09 o
   9   3   6         33.42         30.81         1.86 o
  10   3   6        183.07        179.37         3.50 o
  11   3   6         43.76         45.27         2.55 o
  12   3   6        107.51        100.12         3.15 o
  13   3   6         58.57         61.53         2.81 o
   0   4   6         61.40         66.06         4.62 o
   1   4   6         40.43         40.63         2.06 o
   2   4   6         31.06         25.35         2.12 o
   3   4   6         90.85         88.42         2.56 o
   4   4   6        161.62        161.85         4.86 o
   5   4   6         10.88          8.80         1.77 o
   6   4   6        144.00        132.76         3.41 o
   7   4   6          0.10         -1.61         1.61 o
   8   4   6         59.26         60.29         2.65 o
   9   4   6         46.30         45.57         3.62 o
  10   4   6         49.07         48.43         2.60 o
   2   0   7        240.31        245.07         7.18 o
   4   0   7          3.59          4.56         2.72 o
   6   0   7        188.51        190.96         6.52 o
   8   0   7         95.26         87.61         6.13 o
  10   0   7        229.36        219.16         9.48 o
  12   0   7         21.05         21.88         4.71 o
   1   1   7          7.12         11.56         3.74 o
   2   1   7         34.78         40.33         4.48 o
   3   1   7         33.79         33.85         2.71 o
   4   1   7         14.81         14.01         2.35 o
   5   1   7        161.96        156.30         4.59 o
   6   1   7         42.54         42.50         4.33 o
   7   1   7          1.25          1.76         2.14 o
   8   1   7          9.32          9.17         2.41 o
   9   1   7         31.69         32.44         2.92 o
  10   1   7         35.42         36.62         3.68 o
  11   1   7         36.35         37.51         3.15 o
   1   2   7         25.81         27.30         2.61 o
   2   2   7         90.69         90.21         3.11 o
   3   2   7        110.15        112.54         5.18 o
   4   2   7         44.91         51.81         4.02 o
   5   2   7        408.71        404.82         8.00 o
   6   2   7         64.91         63.16         3.37 o
   7   2   7         16.15         16.61         3.71 o
   8   2   7         91.38         88.22         3.99 o
   9   2   7         14.70         12.47         2.58 o
   2   3   7        100.03         98.82         4.86 o
   3   3   7         29.68         27.09         3.50 o
   4   3   7         19.80         17.31         2.56 o
   5   3   7        102.35        103.86         4.04 o
   6   3   7        173.56        167.33         4.95 o
                                                
